# Supplementary material for: Health systems facilitators and barriers to the integration of HIV and chronic disease services: a systematic review
Source: Health Policy Plan. 2017 Nov 24;32(Suppl 4):iv13–26. doi: 10.1093/heapol/czw149 (PMC5886067; doi:10.1093/heapol/czw149)
Supplement: Supplementary Table [file czw149_hppfeb0104table.xlsx]

## Sheet: Final papers with HS data
Number	Type of Conditions being Integrated	Study	Title	Objective of Paper (Is integration being evaluated?)	Setting and Sample Size	Level of Integration	Study Design	Integration Activities	Results	Advantages	Disadvantages	1. Service delivery		2. Health workforce		3. Information		4. Medical products, vaccines and technologies		5. Health care financing		6. Leadership/governance		Risk of Bias	Risk of Bias (observational studies)				Risk of bias (RCT)						Overall Risk of Bias
												Barriers	Facilitators	Barriers	Facilitators	Barriers	Facilitators	Barriers	Facilitators	Barriers	Facilitators	Barriers	Facilitators		Selection	Diff mis	Non-diff mis	Confound	Selection	Performance	Detection	Attrition	Reporting	Other
1	HIV + SM	Achmad et al, 2009	Integration of Methadone Maintenance Treatment and HIV Care for Injecting Drug Users: a Cohort Study in Bandung, Indonesia	(Yes) To compare effectiveness of ART among methadone patients in a methadone program and matched patients who started ART outside the program	A supervisory hospital for MMT in West Jave, Bandung, Indonesia; n= 223 of which 44% were tested for HIV	Micro-Service Integration	Cohort	HIV testing and treatment among IDU clients attending a MMT clinic. Program includes VCT, CD4 cell-measurement and ART offered on a weekly basis	Among the 223 patients enrolled, 44% were tested for HIV, with a HIV prevalence of 73%. Screening of MMT clients was responsible for diagnosing HIV and starting ART in 31.9%, respectively 45.7%. Two year retention (100% vs 97.1%; p=0.23) and survival (93.9% vs 92.3%; p=0.76) during ART were not significantly different for 35 patients who combined ART with methadone, and the control group (n=175).…	Addiction treatments including MMT can improve utilization and effectiveness of ART	Integrating HIV care into MMT is challenging due to co-morbidities and social issues eg illegal drug use, non-compliance, psychiatric conditions, co-infections like Hep C and late presentation	But integrating HIV-care into MMT also poses particular challenges since this population commonly exhibits several co-morbidities and social issues that complicate the delivery of ART, such as ongoing illegal drug use, non-compliance, psychiatric conditions, concurrent infections like hepatitis C and late presentation. Worse clinical outcomes among IDUs have been attributed to a range of problems…	Located in same hospital as HIV care clinics. Through the integration of HIV care with addiction care, many more eligible HIV-infected persons may be engaged to consider HIV therapy and monitoring. Another advantage is that counseling practices that have been tailored to MMT setting can be offered for HIV treatment. The longitudinal data show that retention, mortality, and virological response ar…			Loss to follow up, by not being able to contact people.	Counselling might increase information to get more people to agree to HIV testing. Speculation, no evidence to show that this is the case, as no control group.	ART can increase liver metabolism of methadone.	Integrated MMT and HIV care can ensure methadone dose is sufficient. Through screening in MMT, many patients got tested for HIV and started ART, confirming that MMT may be an entry point for HIV care. As such, MMT can take away some of the psychological or logistic barriers to HIV-testing. Most likely, ‘one stop service’, the long-term relationship with clients, and the chance of repeated counsel…					Yes	High	Low	Low	High							High
2	HIV + MH	Adams et al, 2011	Feasibility of integrated depression care in an HIV clinic	(Yes) To test the feasibility and appropriateness of a collaborative depression case model whereby care was coordinated by a social worker	North Carolina, US. Outpatient infectious diseases clinic. n = 13	Micro, Meso (Professional integration)	Intervention	Used social workers, supervised by a psychiatrist, to increase depression treatment options for HIV clinics.	PHQ-9 was the measure - scores amongst the 9 completers decreased from 18.33±6.06 to 11.44±7.91, which was significant (t-2.73, df=8,p=.03)			The presence of depression among individuals already receiving depression treatment suggests undertreatment, and such individuals, as well as more women and persons from racial-ethnic minority groups, should be included in future research.												Yes	High	N/A	High	N/A							High
3	HIV + MH	Adams et al, 2012a	Feasibility of nurse-led antidepressant medication management of depression in an HIV clinic in Tanzania	(Yes) To test the feasibility of a task-shifting model of measurement based depression care in a HIV clinic	Tanzania (low-income). Outpatient HIV care and treatment centre. n = 20 HIV patients.	Micro	Cohort (assessments at baseline, 4 weeks and 12 weeks)	Integrating Measure Based Care for depression management into an HIV care and treatment centre. Task-shifting depression treatment in an HIV clinic in Tanzania. People attending the HIV clinic with depression followed by a nucre care manager using an algorithm-based decision- support tool to recommend individualized antidepressant medication. A nurse and a clinical officer were trained in ethics …	Of a convenience sample size of 20 participants - 95% retention at week 4, 90% at week 8, 85% at week 12. Average PHQ-9 scores significantly decreased from 19.76 to 8.12.			Limited access to antidepressants, meant lower doses or no doses for 2 weeks during the study. Access to antidepressants.	Nurse care managers high fidelity to protocols. HIV community clinics protects confidentiality of patients compared to using other type of settings. Task-shifting.Study visits corresponded to routine visits.	The clinical officer hesitant to increase antidepressant dose, since had not done that before. Lack of prescribing experience of clincial officer. Even nurses are not abundant in theses settings, use of task shifting with lower skilled workers would be needed for sustainability.	High fidelity to protocol by nurse managers. Monthly supervision by psychiatrist monitoring decisions.While shifting antidepresant medication decission to nurses was feasible, nurses aides or lower-skilled workers should be considered. Nurse managers high fidelity to the tool.		The alggorithm based decision tool. Supervision by psychiatrist. Training. The alggorithm based decision tool.	Disruption in supply/access to antidepressants. Limited types of antidepressants available. Disruption in supply/access to antidepressants. Lack of experience in prescribing the antidepressant. Knowledge of risk of side effects amongst staff might have reduced dosage.						Yes	High	Low	High	Unclear							High
4	HIV + MH (Depression)	Adams et al, 2012b	Treating depression within the HIV "Medical Home": A Guided Algorithm for Antidepressant Management by HIV Clinicians	(No) To describe the adaptation of Measurement-based care (MBC) for use in 3 HIV specialty care clinics as preparation for a currently ongoing trial testing the efect of depression management on HIV medication adherence	US. HIV specialty care clinics. N = 190 HIV patients.	Micro, Meso (professional integration)	RCT - not included in outcomes table because did not present meaningful data	Measurement Based Care (MBC) - an integrated, collaborative-care approach involving the Depression Care Manager (DCM), the prescribing provider, a supervising psychiatrist, and the patient. Non-physician DCMs use a treatment plan algorithm to track and monitor antidepressant tolerability and treatment response of pts while supporting nonpsychiatric prescribers with antidepressant choice and dosin…	Over the first 26 months of the trial, DCMs had managed a mean active caseload of 6.2, 8.5 and 8.7 patients in the acute treatment phase at sites 1, 2 and 3 respectively; 8.5, 10.9 and 4.0 patients in the maintenance phase. DCMs held a mean of 2.5, 3.4 and 1.8 MBC contacts per week, at 3 sites respectively (overall mean number of contacts per DCM per week: 2.8; SD: 1.8; range 0-10). The psychiatr…	Address underdiagnosis and undertreatment of depression in HIV pts		The population under study is admittedly a challenging one with multiple comorbidities including anxiety and substance use. While several first-line treatments for depression are likewise efficacious for anxiety-spectrum disorders, the algorithm does not directly or indirectly address comorbid substance use disorders. For such individuals, the proposed algorithm may become one part of a larger tr…	Flexibility of timing and medium of contacts; Algorithm must also accommodate treatment decisions that differ from the recommendation; algorithm also supports flexibility in choice of anti-depressant medication. The weekly supervision calls with the DCMs and supervising psychiatrists have played a critical role in accommodating needed flexibility while adhering to the underlying principles of MBC…		The promise of MBC lies in its focus on equipping nonprescribing personnel with the expertise and supervision necessary to guide high-quality, best-practices antidepressant treatment, empowering nonpsychiatric clinicians such as HIV providers to safely and effectively manage depression in their patients. This model of task-shifting and concentration of services within the primary ‘‘medical home,’…									No
5	HIV + DM	Adeyemi et al 2009	Are we meeting the American Diabetes Association goals for HIV-infected patients with diabetes mellitus?	(No) Objective to determine rates of achieving ADA goals among HIV-infected diabetic patients at a large, urban HIV clinic; ADA goals measured as HbA1c <7%, blood pressure ,130/80 mm Hg, total cholesterol level <200 mg/dL, LDL cholesterol level <100 mg/dL, triglyceride level <150mg/dL and HDL cholesterol level >40 mg/dL in men and >50 mg/dL in women	Sample: 216 HIV-infected diabetic patients; Setting: Ruth M. Rothstein CORE Center Chicago Illinois USA	Meso (professional integration)	Desriptive:Retrospective Record Review - Cohort	Patients on HAART receive primary care, including DM management, at the centre	"HIV infected diabetic patients achieved ADA goals at rates similar to those reported for HIV-unifected diabetic patients in general medicine clinics"; 54% of patients met the ADA goal for HbA1c (>7%); rate of achievement for ADA lipid level goals was >50% except for triglyceride levels (elevated triglyceride levels is a common complication of HAART). Patients recieved medications in concurrence …	Clinic provides primary care for HIV patients		Difficult procedure for referral to ophtalmology. Competing demands on primary care providers.Lipid level goals were hard to meet, likely because of the contributing effects of certain antiretroviral medications; however, because these patients are at a high risk for cardiovascular disease, lipid levels should be managed aggressively.	Updates from endocrinologists to primary care providers will be implemented - but not evaluated. Education of clients might facilitate treatment.we could improve patient education by offering group appointments about nutrition, providing foot care and training in home glucose monitoring		Study indicates that a diabetes checklist for primary care providers is feasible. having pharmacists in the clinic educate patients on the appropriate use of concomitant medications and disease management. Yearly updates given by endocrinologists to our primary care providers could be beneﬁcial and have been initiated this year.A multidisciplinary approach to care is needed to improve disease out…		checklists for all diabetic patients, with appropriate ﬂags for the timing of physical examinations and screening procedures, would be beneﬁcial.	Antiretroviral drugs likely to induce hyperlipedemiae						No
6	HIV + SM	Aharanovich et al, 2006	A low-cost, sustainable intervention for drinking reduction in the HIVprimary care setting	(No) Pilot study to determine if low SES, largely minority HIV primary care patients would make regular calls to HealthCall and to obtain preliminary evidence on whether participation reduced drinking	Telehealth - 31 patients from a NYC HIV primary care outpatient clinic	Micro-Service Integration	Cohort	Linking telehealth (interactive voice response - IVR) services with urban HIV adult primary care facilities	• IVR calls made: during first 30 days 715/930 possible calls were made (76.9% call rate); during second 30 days 65.2% call rate • Number of drinks per day per patient: Decrease at 30 days not statistically significant (β= -0.01, sc 0.01, p =.31), decline was significant at 60 days (β= -0.01, sc 0.005, p =.03)				Thus, IVR plus periodic graphical feedback may be a way to enhance brief MI without extensive demands on clinic staff.		The two clinic counsellors who administered the intervention were interested and enthusiastic about what they did. Having non-physician clinic staff rather than physicians or specialized researchers administer the intervention is promising for later dissemination of the results.									No					High	High	Unclear	Low	Unclear		High
7	HIV + SM	Aharanovich et al, 2012	HealthCall: Technology-based extension of motivational interviewing to reduce non-injection drug use in HIV primary care patients - a pilot study	(No) To compare the outcomes of pilot intervention of motivational interviewing vs. motivational interviewing + HealthCall	Telehealth with patients recruited from a NYC hospital-affiliated primary care clinic; n=28	Micro-clinical	RCT	Linking telehealth services with urban HIV adult primary care facilities	Greater reduction of days of drug use from baseline at 30 and 60 days in MI+Healthcall group (baseline 9.2 - 30 days 3.4 - 60 days 2.0) compared to MI-only comparator group (baseline 10.2 - 30 days 6.2 - 60 days 4.1). Moderate effect (0.62) favouring MI+HealthCall group (baseline 9.2 - 30 days 3.4 - 60 days 2.0). All patients said calls were easy and increased drug use awareness; 69.2% said calls…	High participant retention; presence of comparator group	Small sample size; only one outcome measure; outcomes self-reported; no differentiation in motives between medical vs. other marijuana users; data not collected to assess impact on decreasing sexual risk behaviours and increasing ART adherence; only participants blinded; no data collected on readiness to change/ambivalence levels	Although all patients whose primary drug was marijuana met DSM-IV criteria for abuse or dependence, agreed to participate in the study, and did not differ significantly from others in the sample on any of the demographic variables measured, this group proved reluctant to reduce what was, in several cases, daily marijuana use for health purposes such as stimulating appetite. This contrasted sharpl…	Possible mechanisms of HealthCall's action may include self-monitoring, reminders of the MI session, improved self-efficacy or self-regulatory skills. Another possible explanation is simply the provision of more intervention time (i.e., higher dose) than the other arms. At present, HealthCall’s mechanism of action is unknown, but exploration of mechanisms in a larger trial would be useful.											Yes			Low	Moderate	Unclear	High	Unclear		Moderate
8	HIV + SM	Altice 2003	Pilot study to enhance HIV care using needle exchange-based health services for out-of-treatment injecting drug users	(No) To assess the outcomes of a pilot offering HIV therapy to active injecting drug users at the site of needle exchange via street-based integrative mobile health system	Sites of needle exchange in New Haven, Connecticut; n= 13	Micro Service Integration	Cohort	Mobile health clinic provides HIV counseling, case management, drug treatment coordination, health status assessment, acute and episodic medical care, weekly visits by staff to encourage adherence, linkage to medical care at site of needle exchange	Increases in mean CD4 from baseline to 12 months (265 to 416 lymphocytes/ml); Decreases in mean HIV-1 RNA from baseline to 12 months (at 12 months, 54% had a persistently nondetectable viral load), 69% (9 participants) entered into drug treatment after achieving nondetectable HIV-1 RNA viral load	Highlights promise of integration in community setting to improve health outcomes and promote positive health behaviours	Small sample size; unclear which components/combination of components of the programme contributed to success	Succesive police raids, instability in temrs of housing etc. Stigma and marginalisation of this population.	Providing stability, warmth, food and safety (from arrests). Integrated care in the community, easy access. Available daily. CHCV array of services and expertise. Access to drug treatment. No need to maneuver through complex health care systems.Moreover, the individual was not required to maneuver through complex health care systems—the health care was conveniently available daily in the communit…		Non-judgemental,trusted care. CHCV staff expertise.		Non-judgemental information.	Twice daily antiretroviral regimes.	Provision of drugst against side-effects.		Care was free.			Yes	High	Low	Low	High							High
9	HIV + SM	Altice, 2011	HIV Treatment Outcomes Among HIV-Infected, Opioid-Dependent Patients Receiving Buprenorphine/ Naloxone Treatment within HIV Clinical Care Settings: Results From a Multisite Study	(No) To assess the effect of buprenorphine/naloxone (BUP/NX) maintenance on HIV treatment outcomes, including receipt of ART and change in CD4 counts and viral suppression in a naturalistic observational study	Opiod dependent subjects recruited from 1- clinical sites; n=295	Micro-Service Integration	Cohort Study	Providing BUP/NX for opiod addition on-site at HIV clinics	Subjects who initiated BUP/NX, whether on ART or not at basleline, were more likely to be prescribed ART and have increases in CD4 counts. Amongst those initiating BUP/NX - compared with baseline subjects were more likely to be prescribed ART over the course of the study; Viral suppression - strongest correlate was receiving ART which was significantly associated with increasing time after initia…		Majority were already on ART; missing and "considerable variation in the rgor with which (clinical measures) were obtained resulting in missing values."	Perception of clients that they would rather self-administer drugs. Fear of confidentiality when attending a clinicWhen asked how they would prefer to receive DAART if it were made compulsory, subjects were more likely to accept DAART at the mobile syringe-exchange clinic (83%), their HIV/AIDS clinic (82%), and at their pharmacy (81%) and less likely to accept it within a methadone program (36%) …	Pager to remind clients of doses, outreach - (high proportion without car and telephone). Mapping of the locations of HIV-infected drug users. Van used for other purposes, not just HIV and IDUs to reduce confidentiality concerns increased uptake. The mobile clinic allowed persons a choice of multiple sites for DAART and reflected the mobility of the targeted population, as well as their interest …	Not enough trained outreach workers. Outreach workers not trained in delivering DAART and issues, resulting in reducing adherence during the 10 first months. Outreach workers not trained in delivering DAART and issues, resulting in reducing adherence during the 10 first months.	Intensive training programme of a separate dedicated DAART specialist 10 months into the intervention improved adherence.During the first 10 months of the intervention, the proportion of the expected number of doses that were observed as DAART was 48%; this is no different than the proportion found among all subjects at the initiation of the study. This lower-than-expected outcome resulted in dev…			Twice daily antiretroviral regimes as standard and especially in peope already on drugs.	Once daily antiretroviral regimes					Yes	High	High	Unclear	High						High
10	HIV + SM	Altice et al, 2004	Developing a directly administered antiretroviral therapy intervention for HIV-Infected drug users: implications for program replication	(No) To describe the components of an enhanced DAART programme that targets active drug users who are HIV-infected, and present baseline information about the first 72 subjects enrolled	New Haven, Connecticut, USA; CHCV mobile health clinic; n=72	Micro Service Integration	Cohort	Along with DAART+, participants have access to onsite clinician, a drug treatment coordinator, a case manager, and dedicated bilingual/ bicultural outreach workers as well as strong referral linkages to care and other services provided via a mobile health clinic.	Percentage of ART doses taken (recorded doses/expected doses): Supervised = 76.2% (2334/3065); Unsupervised = 49.9% (2134/4277); p <0.0001 • Rates of adherence: Measured before and after a structured training programme for outreach staff was implemented during the intervention: mean pre-staff training adherence = 48%; mean post-staff training adherence = 76%			Retention	Single site, patients >38 years old with more pirmary care and MH visits had significantly increased virologiccontrol. Targeting people with diagnosed > 15 years ago, homeless, severe MH issues, crack use or incarcenation history gave significant positive results. Treatment of mental health, substance misuse and HIV can improve HIV outcomes. Initiating BUP/NX in an HIV clinic increased prescripti…											No
11	HIV + SM	Andersen et al, 2003	Integrating Medical and Substance Abuse treatment for Addicts living with HIV/AIDS; Evidence-based nursing pratice model	(Yes) evaluate the effect of a 4-90 day protocol of integrated nursing-based treatment on addiction, perceived health status, and well being of substance abuse clients	Detroit LIGHT House Program, Detroit, USA. 45 client/participants with co-occurring HIV/AIDS were recruited from substance abuse, HIV, and medical treatment systems.	Micro Clinical Integration	Cohort	The study used a nursing model of care, The Personalized Nursing LIGHT model, to integrate treatment for HIV/AIDS with substance abuse treatment. The substance abuse treatment team included a nurse who used the LIGHT model and coordinated an integrated care protocol. The nurse accompanied clients on visits to their physicians for HIV treatment and facilitated the integration of medical recommenda…	At 6 months, 78% of the respondents (35/45) reported no drug use in the past 30 days; the ASI composite scores improved significantly on every scale except that for family/social activity. At 12 months, 79% (23/29) were drug free for the past month; These gains were sustained for alcohol use and employment indices on the ASI. Perceptions of physical health, Social Functioning and Mental Health al…				Staff attributed "success" to participation in 3 group per day and at least 1 individual session per week; clients "frequently" told staf this was the first time they had a place they felt comfortable talking about HIV and treatment.		Staff truly value their clients, eating their lunch with them									Yes	hig	high	high	high							high
12	HIV + MH	Andersen et al, 2003	Integrating health care for women diagnosed with HIV infection, substance abuse and mental illness in Detroit, Michigan	(No) To describe the evolution of the Personalized Nursing LIGHT Model as an approach to locate and provide integrated care for underserved HIV positive women who have co-occuring diagnoses of substance abuse and mental illness	Detroit, Michigan, US. n = nil.	Micro, Meso (Professional and organizational integration)	Descriptive (program description)	(1) Hyperlinking - process linking underserved women with HIV to primary care via established relationships between nurses and primary care providers. (2) Client specific Integrated Treatment Plan - medical, mental illness, substance abuse, nursing and client components all provided by the respective providers. The nurse and client "enter a mutual process" whereby the nurse bonds with the client …	No results from paper - reported results from other studies to describe efficacy of the model	Thorough description of a personalized nursing approach to facilitate integration on the micro level		Self-belief, self-efficacy, wellbeing mental health issues, substance misuse, practical issues such as childcare and transportation. Providers not aware of the other providers prescriptions and medications.	Personalised nursing program - identification of clients, flexibility, practical support, LIGHT program to improve wellbeing, hyperlinking, setting up and facilitating integrated care plans with all providers. Care for > 6 months.	Providers not aware of each others prescriptions and recommendations. Risk for side effects and drug interactions.	Nurse faciliating information exchange through integrated care plans.		Nurse to facilitate information exchange, sharing and understanding between providers and clients.	Risk of serious drug interactions and side effects by providers not being aware of what other drug clients are on. Risk of liver toxicity etc.	Nurse setting up integrated care plans and attending the first appointments with all providers.				No leadership, providers unaware of all treatments and drugs reeieved.	No
13	HIV + MH	Andersen et al, 2012	Ziphamandla: The Feasibility and Usefulness of Implementing CBT-AD, a Cognitive- Behavioral-Based Intervention for the Treatment of Adherence and Depression in a Primary ARV Clinic in Cape Town	(Yes) To assess the feasibility and usefulness if implementing a cognitive behavioral based intervention for treatment of adherence and depression	Cape Town, South Africa (Upper middle income). Community health clinic and MSF clinic. n = 14 HIV patients with major depressive disorder.	Micro, Meso (professional and organizational integration)	Mixed-method	PLHIV adult patients attending an ID clinic for ARV treatment, who met criteria for major depressive disorder, received 6-8 sessions of a cognitive-behavioral intervention consisting of psycho-education, activity scheduling, problem-solving training, relaxation training, and a Life Steps adherence intervention. Depressive symptoms assessed at each weekly session and ART adherence was monitored in…	Participants reported reduction in depressive symptoms, global distress, and level of impairment upon completion of treatment. Adherence rates vary among participants. Overall conclusion: Implementing a brief cognitive-behavioral therapy intervention for depression in primary IDC clinics in Cape Town is not only feasible, but beneficial to the health and well-being of PLHIV.															Yes
14	HIV+cervical cancer screening using VIA and cryotherapy.	Anderson et al, 2015	Evaluation of Cervical Cancer Screening Programs in Côte d’Ivoire, Guyana, and Tanzania: Effect of HIV Status	(Yes) The study’s objective was to examine cervical cancer screening using VIA/SVA in programs serving HIV-infected women a	24 HIV care and treatment and 23 reproductive and child health clinics (100% in Cote d Ivre, 25% Guyana, 0% Tanzania) and Reproductive and child health clinics (75% Guyana, 100% Tanzania), Côte d’Ivoire (urban sites), Guyana, and Tanzania (peri-urban, urban and rural sites) from 2009 to 2012, 34,921 women	Micro-clinical. (same staff trained)	Cross-sectional	VIA/SA and cryotherapy with HIV care and treatment or with family planning	VIA was performed on 34,921 women, 10% (3,580) were VIA positive; 2,508 (85%) eligible women received cryotherapy during the same visit; only 234 (52%) of those who postponed returned for treatment; 622 (17%) VIA-positive women had lesions too large to be treated with cryotherapy and were referred for excisional treatment. In multivariate analysis—controlling for HIV status, location of the scree…	Single visit, screen and treat. VIA inexpensive. Can be carried out by lower skilled staff through task-shifting. Receiving immediate treatment in a single visit resulted in a significant reduction in loss to follow-up, compared to deferring treatment until a subsequent visit.	Women with larger lesion needs referral to LEEP and capacity to perform LEEP was limited in all three countries. Need for incorporation of excisional treatment, rathe rthan cryotherapy alone, requiring more training and greater resources.													Yes	High	NA	Unclear	Unclear							Unclear
15	HIV + SM	Bachireddy et al, 2013	Integration of Health Services Improves Multiple Healthcare Outcomes Among HIV-infected People Who Inject Drugs in Ukraine	(Yes) To assess integrated / co-located (ICL) healthcare for HIV-infected PWID.	Three different settings: 1. integrated and fully co-located sites 2. non co-located sites 3. Harm reduction and outreach (HRO) sites; n=296	N/A: Co-located	Cross-sectional	Integrated/co-located (ICL) settings provide onsite HIV, addiction, and tuberculosis services. Non-co located (NCLs) only treat addiction. Harm reduction/outreach (HROs) provide counseling, needles/syringes, and referrals, but no opioid substitution therapy (OST).	ICL-participants had significantly higher QHI composite scores compared to NCL- and HRO-participants (71.9% versus 54.8% versus 37.0%, p<0.001). Compared to NCL-participants, ICL-participants were significantly more likely to receive antiretroviral therapy (49.5% versus 19.2%, p<0.001), especially if CD4≤200 (93.8% versus 62.5% p<0.05); guideline-recommended OST dosage (57.3% versus 41.4%, p<0.05…	Integrating multiple services into one setting helps HIV-infected PWID on OST access ART. Integrating healthcare services likely encourages ART prescription by promoting regular contact with healthcare providers traditionally hesitant to prescribe ART to PWID, overcoming stigma and stereotypes among providers			Integrating multiple services into one setting helps HIV-infected PWID on OST access ART, even compared to those receiving OST at NCL sites. Higher dosing at ICL sites could also be explained by unidentified intrinsic improvements in OST care at these sites (e.g., better trained addictionspecialists) or more effective cross-training and communication between providers, a hallmark of integrated ca…						Those on OST, irrespective ofsetting, were significantly less likely to have injected daily or at all in the past 30 days. OST reduced injection frequency and increased drug abstinence regardless of service delivery strategy, underscoring the importance of OST for secondary HIV prevention.		OST is free of charge in Ukraine			Yes	High	n/a	High	Low							High
16	HIV + SM	Berg et al, 2009	Rationale, design and sample characteristics of a randomized controlled trial of directly observed antiretroviral therapy delivered in methadone clinics	(No) - To report on study rationale, design and sample characteristics of a DOT RCT	New York, USA; methadone clinics; n=77	Micro-Service Integration	Descriptive - RCT protocol-Report	Substance abuse treatment at each DoSA clinic is delivered by a multidisciplinary staff composed of nurses, substance abuse counselors, a social worker, a part-time psychiatrist, and a medical team consisting of a physician and at least one physician assistant or nurse practitioner.	n/a						we paid the DoSA central pharmacist a stipend to ﬁll the pillboxes. nurses were used to administer doses so not creating a burden on other clinic staff			Because anti­retroviral dosing schedule was not an eligibility criterion, DOT participants on twice daily regimens received a lower dose of the intervention than those on once daily medications.	specially prepared pilltrays					No
17	HIV (VCT for HIV and STI) + Substance misuse treatment	Berstein et al, 2012	Long-term Follow-up After Voluntary Human Immunodeficiency Virus⁄Sexually Transmitted Infection Counseling, Point-of-service Testing, and Referral to Substance Abuse Treatment From the Emergency Department	(Yes) To assess the effect of voluntary HIV testing and brief counseling (VT ⁄ C) on the sexual behaviors of out-of-treatment drug users over time	An academic, urban, Level I trauma center Emergency Department; n=1030 (among which 802 i.e. 78% had either 6-mth or 12-mth follow-up data)	Meso Clinical Integration	Cohort	After screening, detection, consent, and baseline assessment were completed, all enrollees received STI ⁄HIV information, voluntary pretesting counseling, point-of-service testing, and referral to drug and medical treatment. Follow-up assessment took place at 6 and 12 months. Extensive tracking procedures were instituted to prevent attrition and link persons infected with gonorrhea, chlamydia, an…	• Percentage of unprotected sex acts: Reduced over time (p < 0.0001); Decreases at 6 months versus baseline (odds ratio [OR] = 0.70, 95% confidence interval [CI] = 0.60 to0.83), sustained at 12 months versus baseline (OR = 0.69, 95% CI = 0.58 to 0.82) • Percentage of sex acts while high: Significant reduction over time (p < 0.0001), drop off at 6-months vs. baseline (OR =0.31, 95%CI=0.25 to 0.37)…	Integration of testing and brief counseling into a busy ED is feasible.														Yes	Low	High	Unclear	Low							Moderate
18	HIV + MH + SA	Bouis et al, 2007	An Integrated, Multidimensional Treatment Model for Individuals Living with HIV, Mental Illness, and Substance Abuse	(No) To describe a treatment model for integrated treatment for HIV positive individuals with substance use and mental disorders.	US. Multisite (ID clinics - one affiliated with an academic medical centre, the other is part of a county MH centre). n = 141.	Micro, Meso (professional integration)	Intervention	The treatment model (based on the transtheoretical model of behavior change and evidence-based practices) involves collaboration between medical and behavioral health care professionals and emphasizes the importance of goal reinforcement across disciplines. Treatment modalities include individual therapy, group therapy and psychiatric medication management. The behavioral health clinicians involv…	Participation in the year long study was associated with statistically significant reductions in illlicit drug use, alcohol use, and psychiatric symptoms as well as statistically significantly significant increases in ARV use and appropriate psychotropic medication usage. Treatment participants also experienced decreases in emergency room visits and inpatient hospital stays, which resulted in cos…		Despite the clinical social worker's efforts to initiate collaboration between providers, barriers, such as overburdened care providers and personality issues, were not uncommon. Not infrequendy, the tension between professional disciplines and theoretical frameworks hindered integrated care. For example, clinical social workers addressing a substance use issue may view as counterproductive an HI…		These elements include investing significant time and effort in engaging clients in treatment nnd building trust through addressing client-identified needs, providing motivational interviewing, continuously assessing the clients changing needs, providing a multifaceted approach to treatment that includes several treatment modalities, and developing strong collaborative relationships between provi…	overburdened HIV case management systems. Despite tbe clinical social worker's efforts to initiate collaboration between providers,barriers,such as overburdened care providers and personality issues, were not uncommon. Not infrequently, the tension between professional disciphnes and theoretical frameworks hindered integrated care. For example, clinical social workers addressing a substance use i…	Clinical social workers completing tasks part of an HIV case manager's role and linking to other services. Clinical social care worker - tbe clinical social workers used the transtheoretical model with providers and offered informal and formal training in working with substance users. Consistency of approach, mutual reinforcement of goals, and effective communication between providers- availabili…	Resistant to change amongst clients.	sufficient time to build trusting relation- ships with clients before initiating formal treat- ment; using motivational interventions to prepare clients for lasting behavior change				In addition, because a research grant funded the treatment program, public or private insurance wa$ not necessary for client participation. Reimbursement for this level of treatment may be a barrier for many clients.		Clinical social worker. Clinical social worker working with all providers and providing training in dealing with people with substance misuse issues.	No
19	HIV + SM	Burr et al, 2014	Integrating health and prevention services in syringe access programs: a strategy to address unmet needs in a high risk population	(No) To describe the development and implementation of ARCH, a nurse-led health promotion and disease prevention programme provided at syringe access programme (SAP) sites in 5 cities - a collaboration between SAP and state health department	5 New Jersey cities, n=3,488 client visits	Meso Clinical Integration	Descriptive	A registered nurse hired to provide health services (e.g. basic nursing interventions, counseling on safe sex and safe injection techniques, point-of-care pregnancy testing, Hepatitis B and C testing, treatment for gonorrhea and chlamydia) - with support of state department of health (e.g. lab testing, transporting of samples, TB screening and referral in conjunction with state TB control program…	"The ARCH programme demonstrates that nurse-led health promotion services provided through SAPs can effectively reach large numbers of injecting drug users, including pregnant women"	Extremely integrated programme	Descriptive only; no evaluation of integration; no comparators				Nurses educate IDUs about safer injection practices, offer care for injection site infections, and refer clients for detoxification services and a range of other community and medical services. Compared with other health-care settings, clients reported that the SIF was a welcoming and nonjudgmental environment where they accessed a variety of services and received more timely access to primary he…									No
20	HIV + DM	Bury et al, 2007	Achieving American Diabetes Association goals in HIV-seropositive patients with diabetes mellitus	(No) Objective to determine if HIV patients with DM were meeting the ADA goals of therapy in an internal medicine-run speciality clinic. Also to identify differences in attainment of ADA goals between HIV patients who received counseling by a clinical pharmacist and those who were not	Sample: 40 HIV-infected diabetic patients (DM type 1 and 2) - divided into intervention group (n=20, had seen a clinical pharmacist in the past 2 years) and control group (n=20, those who had not); Setting: HIV specialist clinic run by internal medicine physicians, USA	Meso (professional integration)	Retrospective Record Review - Cohort	Patients on HAART receive primary care at the HIV clinic	Patients' HIV was well controlled but ADA goals were not being met; there was no difference between the control and intervention groups in attainment of ADA goals. For the group (n=40) <50% reaced goals for HbA1c, LDL, HDL, triglycerides and bloodpressure. >50% attained the total cholesterol goal.	Clinical Outcomes (ADA goals)	Physicans are primary care physicians for HIV patients, patients can receive counselling from a clinical pharmacist	Clinical pharmacist consultation for HIV medication adherence - not for DM counseling or medication adherence													Yes				High	High	Low	N/A	Low		Low
21	HIV + SM	Cartter et al, 1990	Providing HIV counselling and testing services in methadone maintenance programs	(No) To describe the use of HIV counseling and testing services in methadone maintenance programs	State-supported methadone maintenance clinic, USA; n= 2118 IDUs received pre test counselling, 1521 agreed to HIV ab testing, and 1010 received post test counselling	Micro-Service Integration	Descriptive	HIV testing and treatment provided to IDUs through state-supported methadone maintenance clinics. Pre and post-test, and on-going counseling + counseling for family members, sexual partners or needle-sharing friends by newly hired counselors. Services co-located.	In the first 2 years of the program, 2118 people received pre-test counseling, 1521 people agreed to do HIV testing and 1010 received post-test counseling. 1600 counseling sessions were conducted.			Clients not turning up for testing, staff inability to draw blood for testing. Staff turnover and relative shortage of counselling hours.	More people tend to return after their test results in drug clinics compared to in community clinics.	Some clients were not counselled due to staff turnover and relative shortage of counselling hours in some programs		The programme data collected can not be used for evaluation of outcomes.								No
22	HIV + SM	Chakrapani et al, 2014	Barriers to antiretroviral treatment access for injecting drug users living with HIV in Chennai, South India	(No) To identify and understand HIV-positive injecting drug users' barriers to access to free antiretroviral therapy at government centres	Chennai; n= 23 (19 FGD and 4 key informant interviews)	N/A: No integration	Qualitative	n/a	Barriers to access were found at family and social + healthcare system + individual levels	Highly contextualised data on barriers faced by HIV-positive IDUs in accessing free govt-provided ART; highlights that barriers are social, family, environmental and suggests that social, environmental supports be built into existing treatment/therapy options														No
23	HIV+DM+Hypertension	Chamie et al, 2012	Leveraging rapid community-based HIV testing campaigns for non-communicable disease in rural Uganada	(No) Feasibility and diagnostic yield of integrating NCD and communicable disease into a rapid HIV testing and referral campaign	Sample: 4343 total, 2323 adults and 2020 children (<18 years); Setting: Kakyerere parish Uganda	Meso (professional and organizational integration)	Descriptive	5 day multi-disease campaign offering diagnostic, preventive, treatment and referral services. Point of care screening for HIV, malaria, TB, hypertension and diabetes. HIV-infected adults met clinic staff and peer counselors on site - those with CD4<100µL underwent intensive counseling and rapid referral to ART	Campaign demonstrated feasbility - reached 74% of adults in community, identified high burden of undiagnosed diseases, detected HIV cases at high CD4 counts	Integration allows HIV testing to be seen as a normalizaed part of health care - reducing stigma		Linkage to care after referral was insufficient and undermines the benefits of early diagnosis. In contrast to health campaigns that focus efforts on a single disease or demographic or that require intensive resources for home-based testing, we focused on overcoming barriers to diagnosis and referral that are shared by multiple diseases in resource-limited settings. These barriers include communi…	All local village administrative councilors from Kakyerere Parish were engaged in planning the campaign to ensure that services addressed parish needs. They designed and executed community mobilization activities one month before the campaign, including church and mosque announcements, distribution of posters, and radio announcements.											No
24	HIV + SM	Cheever et al, 2011	A Model Federal Collaborative to Increase Patient Access to Buprenorphine Treatment in HIV Primary Care	(No) This article describes the goals and objectives of the Health Resources and Services Administration–Substance Abuse and Mental Health Services Administration collaboration as well as the interagency interactions and steps taken to establish the collaborative	10 demonstration sites	Macro Systems Integration	Descriptive	Collaboration between the Health Services and Resource Administration and Substance Abuse and Mental Health Services Administration. ‘‘The Buprenorphine Initiative: An Evaluation of Innovative Methods for Integrating Buprenorphine Opioid Abuse Treatment in HIV Primary Care.’’ 5-year buprenorphine initiative, which began in September 2004, comprised 10 demonstration sites coordinated by a technica…	Since 2003, > 22,000 physicians in US trained in buprenorphine treatment, 16000 certified. >1million patients treated for opiod dependence. Not stated how many was HIV positive as well.	These models of care will provide an opportunity for the medical community to provide comprehensive medical care and manage the patients’ other chronic diseases—most notably, cardiovascular disease, renal disease, diabetes, and non-AIDS-defining cancers—and enhance their quality of life though preventive lifestyle changes, including smoking cessation, weight loss, exercise programs, and diet modi…	challenges of cultural shifts toward substance abuse and substance abuse treatment among Ryan White-funded programs; challenges in developing infrastructure to do counseling and toxicology screening in primary care settings; and tensions associated with cost shifting of substance abuse treatment from traditional payers of substance abuse to Ryan White. Complicated implementation of bupre­norphine…	the need to ‘‘bridge the two cultures’’ of substance abuse treatment and HIV primary care; the need to build capacity for both MATand the supportive services that are critical to its success; and the reality that shifting MAT into primary care may mean a shift in funding streams to support the services. challenges of cultural shifts toward substance abuse programmes amongst HIV care staff; challe…		Need training and licensing to provide the treatment. Cultural shifts toward substance abuse and substance abuse treatment. Challenges not anticipated included: 1) meeting training needs, including unanticipated training needs of other staff on the interdisciplinary team; and(2) the interdisciplinary team, while critical to the success of Ryan White program, meeting training needs, not just of MD…	Since 2003, over 22,000 physicians in the United States have been trained in detoxiﬁcation and long-term treatment with buprenorphine with approximately 16,000 physicians certiﬁed by SAMHSA.			Needs license to provide. Challenges in developing infrastructure to do counseling and toxicology screening in primary care settings	These models of care and federal initiative are important because buprenorphine has fewer adverse events associated with its use in patients and fewer drug–drug interactions among patients with HIV disease that require treatment with antiretroviral therapy. Because buprenorphine is available by prescription, HIV treatment providers and primary care providers could offer both medication treatment …	Tensions associated with cost shifting of substance abuse treatment from traditional payers of substance abuse to Ryan White (integration provider).				No
25	HIV primary care + Hep C counselling and treatment	Clanon, 2005	Integrating Treatment for Hepatitis C Virus Infection into an HIV Clinic	(No)To address low rates of treatment, they implemented a program to shift the primary responsibility for oversight of care for HCV-infected patients from the liver clinic to HIV primary care clinicians.	Total number not known (15 people started on HCV treatment.) Community HIV primary	Meso (Clinical integration, Professional integration)	cohort (one group pre+post(before and after))	HIV primarcy care clinicians trained in HCV treatment for coinfected patients. Testing and treatment of HCV of HIV patients. Hep A and Hep B vaccinations. HIV clinicans delivering care, GI specialists makes pre-treatment liver biosies in HIV clinic. A new, FT HIV specialist nurse recruited and trained in delivering client education and support, coordination. A peer support group available.	Preliminary treatment results for patients in the program suggest that this approach has promise for improving outcomes of treatment among coinfected patients.			Complexity of treating coinfected pa- tients, fear of side effects and drug interactions, fear of liver biopsies amongst clincial staff, lack of knowledge.	Education of staff, joint journal clubs and case management reviews. GI staff attending HIV clinics to do liver biopsies. A hired and specialy trained FT nurse to coordinate, develop a weekly client support and educational programs, counselling programs; pretreatmetn educational program about side effects; HAV and HBV vaccination programme; and information was cited as the most valuable asset. Ed…	HIV clinicians new to treatment for HCV infection, and the resource of the liver specialist was limited. Clinicians fear over safety of liver biopsies. Staff training, resources/time of liver specialists.	Education of all clinical staff, clinicians and nurses. We hired and cross-trained an HCV/HIV nurse specialist to act as the coordinating staff member. The nures was specialised in HIV care. Education about liver biopsies to clinicians. Set up ofgastrointestinal specialists agreed to do biopsies in the HIV clinic, with use of portable ultrasound guidance Training of nurses in liver biopsy recover…	Clinician knowledge deficits. Slow communications between providers before integration - too unreliable to allow for coord, and monitoring of complex treatment regimes. Lack of knowledge of HCV amongst clients, fear of side effects from HCV treatment.	Set up of a journal club; mini-residencies, and regular case review meetings between HIV clinicans and liver specialists. Eestablishment of a weekly support and ed- ucation group, preteaching about side effects and support for their mitigation for those undergoing therapy with IFN and ribavirin. Counselling about side effects of co-morbiditiy treatment/HCV treatment on side effects and interactio…	Complex treatment regimes, fear of side effects amongst clients. Fear of safety of liver biopsies amongst clinicians. Lack of uptake of Hep A and Hep B vaccine prior to integration. Drug side effects and interactions inclluding: depression, anemia, lower CD4 count.patients’ CD4 cell counts invariably decrease during treatment for HCV infection and persist at low levels for 1–6 months after therap…	Training and education of clinical staff and patients. GI specialist set up to do liver biopsies in the HIV clinic with nurses trained in recovery care. Integrative care increased uptake of Hep and Hep B vaccine and liver biopsies (no data to support). Specialist nurse establishing a program of vaccination against HAV and HBV for coinfected patients, Peer support, watch one success gave snowballi…					No
26	HIV + MH + SA + Others	Cohen et al, 2011	The Grady IDP Transition Center: Evaluation of an Integrated Care Program for those with AIDS, Serious Mental Illness (SMI) and Addiction.	(Yes) To assess an integrated care program (the transition centre) co-locating medical, mental health, substance abuse and social services	US. Transition centre (TC). n = 96 triply-diagnoses patients.	Meso (professional and organizational integration)	Retrospective record review - cohort (pre and post enrollment analyses)	Transition centre offers single site integration of primary care, mental health, substance abuse care, nutritionist, group therapy, transportation assistance and social services for patients with triple diagnosis and other complex social needs; compared these patients to those who received seperate services accessible by referral at a previous time (i.e. usual care).	Patients engaged in care 95% of the time after enrollment in TC compared to 81% prior to enrollment (p<0.0001). Before TC enrollment, patients achieved virologic control in 9% of months in care compared to 42% after enrollment. (p<0.0001). CD4 declined an average 19 cells/yr before TC enrollment but increased an average 34 cells/yr after enrollment (p<0.0001). Pts with statistically significant i…															No
27	HIV + MH (Depression) + Others	Coleman et al, 2012	Impact of integrated and measurement-based depression care: clinical experience in an HIV clinic	(Yes) To assess effectiveness of an integrated, measurement-based approach to depression care where psychiatric consultation service was offered and linked with primary health care	Boston, US. Tertiary hospital. n = 124 People living with HIV and AIDS.	Meso (professional and organizational integration)	Retrospective record review - cohort (pre and post treatment analyses)	HIV/AIDS patients with depression are referred by ID doctors for psychiatric consultation services (includes psychopharmacologic agents, psychiatric therapy and active management) co-located in a HIV clinic at a tertiary hospital. Psychiatrist does initial assessment and either refers back to primary care for further management or schedules follow-up at the ID psychiatric consultative services.	Pre- vs. post-treatment analyses: significant reduction in depression (average BDI-II score of 23 to 15.7, p.=0.00001) and HIV RNA (14.1 K to 4 K copies/mL, p=0.003), and significant increases in CD4 count (518 to 592, p=0.001). More participants were prescribed antidepressants and stimullants at post. vs. pre-treatment.	Increase access to care, lower medical costs, enhance communication between providers, reduce stigma for MH patients, provide more effective treatment														Yes	High	n/a	Unclear	n/a							Unclear
28	HIV + SM	Conners et al, 2012	Evaluating the implementation of nurse-initiated HIV rapid testing in three Veterans Health. Administration substance use disorder clinics	(No) pilot study was to implement the NRT strategy in three VHA SUD clinics, quantitatively measure the uptake and success of the testing effort, and qualitatively evaluate the barriers, facilitators and unintended consequences.	1,538 patients seen in 6 months. 18 nurses were trained (16 interviewed) at 7 substance use disorder (SUD) subclinics at 3 urban Veterans Health Administration medical centres. Site 1 is located on the west coast and site 2 is a geographically separate ambulatory care centre associated with site 1. Site 3 is located in the north eastern USA.	Meso-Clinical Integration	Mixed Methods	Nurse-initiated HIV oral rapid testing (NRT) strategy. Implementation of NRT includes streamlined nurse training and a computerized clinical reminder.The reminder served as a trigger for routine testing offer and, in the event of a preliminary positive, the documentation template automatically ordered a confirmatory Western blot, CD4 count and viral load and submitted a referral to the infectious…	(1) The attitude toward NRT was overwhelmingly positive based on our staff interview responses. The convenience of NRT was cited as the most important benefit. All nurses reported that the training was helpful. The greatest concern, as reported by five nurses, was anxiety or discomfort with delivering preliminary HIV-positive test results. (2) Barriers to testing included lack of laboratory suppo…	The presence of a nurse manager who championed the effort and was physically located in the SUD clinic. An existing culture of infectious disease prevention, testing and education in SUD clinics. Highly motivated nursing staff with previous HIV testing experience. Buy-in from laboratory and nursing leadership.	The main reasons nurses cited for test refusal were that patients were nervous about the result, they were tested recently, or they had no high-risk behaviours since their last test.	Lack of lab support. Nurses reported anxiety or discomfort with delivering preliminary HIV-positive test results. Sources of this anxiety included not knowing how the patient would react upon receiving the results, inexperience delivering HIV results and concern over the process of linking the patient to care. To overcome this, all of these nurses came up with their own plans on how they would en…	The presence of a nurse manager who championed the effort and was physically located in the SUD clinic. An existing culture of infectious disease prevention, testing and education in SUD clinics. Highly motivated nursing staff with previous HIV testing experience. Buy-in from laboratory and nursing leadership. Clinics structured around one-on-one patient visits or intake interviews, rather than g…	Barriers to testing included SUD nursing resistance to performing medical procedures/ the main reasons nurses cited for test refusal were that patients were nervous about the result, they were tested recently, or they had no high-risk behaviours since their last test.The greatest concern, as reported by five nurses, was anxiety or discomfort with delivering preliminary HIV-positive test results. …	The presence of a nurse manager who championed the effort and was physically located in the SUD clinic. Highly motivated nursing staff with previous HIV testing experience. Buy-in from laboratory and nursing leadership.The attitude toward NRT was overwhelmingly positive based on our staff interview responses. About half the nurses reported having a positive attitude about HIV rapid testing prior …	The streamlined training for this implementation only contained one slide dealing with talking points for delivering preliminary positive test results. (One suggestion for expanding training is for experienced nurses to participate and share examples of how they have dealt with preliminary positives or for the trainer to engage nurses in formulating a plan for handling these results. Nurses may a…		although the clinical reminder and documentation template were seen favorably by nurses at all three sites, in practice there were varying levels of expertise and comfort with utilizing the reminders. This resulted in data sometimes being entered in un-standardized ways, which caused difficulty in tracking testing data and maintaining an accurate medical record. There was significant research sta…	Nurses reported that patients were satisfied with the strategy and that patients preferred the oral swab over traditional blood draws. Convenicne of NRT. No need for a separate lab appointment , the test is easily integrated into patient intake appointments, results can be delivered immediately and no needles are involved with the testing process.					No
29	HIV + SM	Cooperman et al, 2007	The development and feasibility of an intervention to improve HAART adherence among HIV-positive patients receiving primary care in methadone clinics	(No) To describe the feasibility of the STAR program, an intervention combining motivational interviewing and cognitive-behavioural techniques to improve HAART adherence among HIV-positive current and former substance abusers enrolled in methadone maintenance programmes and receiving primary care at methadone clinics	12 methadone clinics in The Bronx, NY, USA; n=93	Micro-Service Integration	Descriptive	Six-part semi-structured adherence intervention comprising assesssment via motivational interviewing and cognitive behavioural techniques, within which the following are incorporated: health education, counsellors work to identify mental health/substance misuse/housing/financial/vocational issues impeding medication adherence and collaborate with treatment team (doctor, doctor's asst, social work…	Only descriptive data of enrolled population at baseline were presented		No process or outcome data	confidentiality - methadone clinic a crowded and active environment - patients concerned about others identifying them as HIV+; philosophy diferent fro punitive climate in methadone clinics -= "requires patients to adjust to the patient centred approach"	identify potential barriers (SA, depression, poor social support etc) at first session and work to enhance motivation; refer to counselors as counselors not adherence counselors	motivational interviewing countration of adherence intervention sometimes contrasts with more confrontational style of some substance abuse counselors and physicians.	through ongoing discussion with clini staff and education about transtheoretical model and techniques of motivational interviewing we have been able to create a collaborative treatment team [whih migh sugget the Patient centred barrier is on the side of workforce not the patient? - see previous)									No
30	HIV + MH (Depression)	Curran et al, 2011	Development and implementation of collaborative care for depression in HIV clinics	(No) To describe 1. the formative evaluation of the HIV Translating Initiatives for Depression into Effective Solutions (HTIDES) project; 2. the process used to adapt the primary care collaborative care model for depression to specialty HIV clinics; 3. the intervention itself	US. Veterans affairs clinics (3). n = 8 HIV patients, 7 MH providers, 18 HIV providers	Meso (professional and organizational integration)	RCT - not included in outcomes table because only reported qualitative results that was part of the formative evaluation of the intervention and described the resulting intervention	Collaborative care for depression (CCD) in primary care clinics involving primary care providers working with a depression care team comprised of non-physicians (eg nurses, pharmacists) and MH specialists (eg psychiatrists). Depression screening and treatment is done at HIV clinic by MH and HIV providers. Pharmacotherapy and counseling by telephone.	Key barriers of HTIDES identified among both patients and providers were linked to concerns about stigma, drug interactions, the cumbersome referral processes, and the use of street drugs to combat depression. The most significant barrier expressed by HIV providers was that some preferred providing HIV care only and not primary or mental health care to HIV patients due to a lack of expertise or c…			The clinical context is substantially different from primary care. Concerns about time during the encounter to ‘‘cover’’ depression along with HIV and other health issues, cumbersome referral processes, the impact of ‘‘double stigma’’ with some patients not wanting to talk about depression with their HIV provider, and some patients using ‘‘street drugs’’ to deal with depression.	Patient and providers reported more potential facilitators than barriers (they are potential because the informants were asked to speculate about a future implementation of the HITIDES intervention. the near universal belief that more contact with patients is better, that one needs to reach out to depressed patients because they will not reach out for help themselves, and that using the phone eli…	barrier expressed by HIV providers was that some prefer providing HIV care only and not primary or MH care to HIV patients. For many, this preference seemed to be associated with a lack of expertise or confidence in treating depression and also a desire to not be ‘‘accountable’’ for depression outcomes. the potential confusion because one more person will be involved in treatment, the additional …	the pharmacist role on the collaborative care team as a key potential strength			concerns about HIV and anti-depressant drug interactions. Some Hiv drugs cause depression.					"buy-in" from HIV clinic leadership (programme designed to "engage and leverage HIV clinic leadership: We sought their involvement in all EBQI activities and encouraged their leading/moderating of group discussion. Factors that appeared to increase site leadership buy-in included: local champions on their staffs recognizing a need to address the problem of depression recognition and treatment in …	No
31	HIV + MH (Depression) + SA	Daughters et al, 2010	ACT HEALTHY: A Combined Cognitive-Behavioral Depression and Medication Adherence Treatment for HIV-Infected Substance Users	(Yes) To examine the integration of a combined depression and HIV medication adherence treatment program	Washington DC, US. Residential substance abuse treatment centre. n = 3 case series	Meso (professional integration)	Case series	Intervention combines a brief behavioral activation approach specifically developed to treat depression in individuals receiving residential substance abuse treatment with a brief cognitive behavioral approach to improving HIV medication adherence.	Overall improvements across rates of depression, initiation of a HAART regimen, and improvements in HIV medication adherence across all cases. Increases in behavioral activation and environmental reward in two out of three cases.	Supports the feasibility of integrating empirically supported cognitive behavioral approaches into real-world, complex patient settings.	Client’s medical care, including HAART administration and oversight, was not provided onsite at the residential treatment center, and all patients sought care from different medical providers, resulting in fragmented, inconsistent, and poorly coordinated medical care - HIV treatment not provided at centre, but through other health providers; seen as a barrier to the programme due to fragmentation…	Attendence to outpatient treatment sessions (only works well in residential settings) - particuarly commoon with homeless patients	Residential substance use treatment allows for time for CBT for depression to be implemented alongside abuse treatment	Enhanced communication with patients' physicians would enable a smoother and quicker initiation of HAART, improved awareness of any patient issues on HAART, as well as more up-to-date collection of biological measures of disease progression until collection of these measures is included in the study procedure.				Client's medical care, including HAART administration and oversight, was not provided on-site at the residential treatment center, and all patients sought care from different medical providers, resulting in fragmented, inconsistent, and poorly coordinated medical care.						Yes
32	HIV + MH + SA + Others	Dillard et al, 2010	Integrated Nested Services: Delaware's Experience Treating Minority Substance Abusers at Risk for HIV or HIV Positive	(No) To describe Project HOPE and Meeting the Challenges project	Delaware US. (Project HOPE : BCI substance abuse treatment site)(Meeting the Challenges Project : nested in HIV clinic). n = (Project HOPE : 135)(Meeting the Challenges : 86)	Meso (professional and organizational integration)	Descriptive	Adopts an Integrated Nested Services (INS) approach established within a single clinical home. Project Hope: HIV medical services and acute primary care integrated at the substance abuse treatment site with the nurse practitioner on-site full-time. Patients managed by a multidisciplinary team (Continuous Treatment Team, CTT) that includes a clinical supervisor, substance abuse counselors, nurse p…	46% HIV positive clients had undetectable viral loads, higher rate than HIV clinic rate for comparable substance abusing population. One stop shopping enhances appointment attendance. 1) project hope is able to retain clients long enough for stabilisation and behaviour change- 69% remained in active treatment 6 months or longer, 49% 1 year or longer; half active clients drug free during last 30 d…	Co-location reduces scheduling, transportation and other practical issues esp for those struggling with mental/physical health issues; increases comfort and safety, confidentiality and other protections. Co-location increases communication and coordination; Multi Disciplinary Team ensures all needs considered in treatment planning. A multidisciplinary team of clinicians and other professionals en…		1) chronicity of drug abuse - cognitive behaviour modification not productive; multiple medical needs; poverty; 2) MH and medical needs	colocation reduces scheduling, transportation and other practical issues esp for those struggling with mental/physical health issues; increases comfort and safety, confidentiality and other protections. Mitchells concepts (community based, staff understanding, strength assessment, age and life stage appropriate)		colocation increases communication and coordination; MDT ensures all needs considered in treatment planning									No
33	HIV + MH + Others	Dodds et al, 2004	Integrating Mental Health Services into Primary HIV Care for Women: The Whole Life Project	(No) To describe the Whole Life Project that integrates MH services into primary HIV care for women, its conceptual framework, implementation strategies, effects of service integration, and lessons learned	Miami, US. Core-collaborators providing co-located care include the University of Miami / Jackson Memorial Medical Center Departments of Psychiatry and Behavioral Sceinces and Ob/Gyn. n = N/A (program serves about 600 HIV-infected women, of whom 160 are pregnant).	Meso (professional and organizational integration)	Descriptive (program description)	Whole Life Project is a women-centered, family-focused demonstration project that integrates, at a single site, comprehensive MH services with primary HIV medical care, O&G care, case management and social services. The primary care domain into which MH services have been integrated consists of: Prenatal Immunology and Special Immunology, gynaecology clinics of O&G. These specialty prenatal and p…	System and service-level effects of the programme: enhanced MH-related knowledge and skills by primary care providers; early identification of patient MH problems; comprehensive and multi-disciplinary evaluation and case planning; colocated primary care and routine MH services with linkages to more intensive MH care; patient co-management by primary care and MH providers; and improved primary car…				Enhanced mental health-related knowledge and skills by primary care providers; early identification of patient mental health problems; comprehensive and multi-disciplinary evaluation and case planning; colocated primary care and routine mental health services with linkages to more intensive mental health care; patient co-management by primary care and mental health providers; and improved primary…		Formal structural changes and resource sharing are required at both the administrative and service levels of the collaboration. Structural changes will be incomplete if there is insufficient attention to relationships among stakeholders.						Change in large, complex organizations requires time, sufficient resources, and a defined, strategic multi-modal intervention.		Because change does not occur in a linear fashion, leadership must be flexible.	No
34	HIV + SM	Drainoni et al, 2014	Patient perspectives of an integrated programme of medical care and substance use treatment	(Yes, patient perspective only) To identify how patients view the Facilitated Access to Substance Abuse Treatment with Prevention and Treatment of HIV (FAST PATH) programme, an integrated model of care for substance abuse treatment and medical care, and to evaluate the key elements to its success, and to provide recommendations for other programmes	General Internal Medicine (GIM) and Infectious Disease (ID) clinics at Boston Medical Centre, n=212, of which FGDs n=40	Micro-Service Integration	Qualitative	FAST PATH = a comprehensive, multidisciplinary assessment, diagnosis, and treatment plan developed by a team (doctor, nurse, addiction counselor case manager) that includes primary care, medication assisted treatment, HIV risk reduction counselling, individual and group counselling, referral to additional substance use disorder clinics	1) Patients recognise the benefits of integrated care as increased convenience and efficiency of receiving medical care and treatment for substance misuse in the same place, 2) buprenorphine/naloxone treatment facilitates success of integrated treatment, 3) no consensus among patients about how strict programme requirements should be, 4) group counselling is key to successful treatment, 5) benefi…	Multidisciplinary integration spanning prevention, primary care, health education and promotion, referral, counselling, treatment					portant implications for clinical practice. Having a clinical team, such as FAST PATH, dedicated to providing substance use disorder treatment, HIV risk reduction, and case man-agement services integrated into primary care clinics has the potential to greatly enhance the ability to serve what would otherwise be a difﬁcult population with unmet treatment									Yes	Unclear	Low	High	High							High
35	HIV + MH	Duffy et al, 2014	Integrating mental health into HIV services: progress among health facilities, community health workers and traditional medicine practitioners in Zimbabwe	(Yes) To examine feasibility of implementing a Stepped-Care Model between community as well as traditional medicine practitioners and health facilities (referrals using SOPs and trainer manuals)	Zimbabwe (Low-income). n = 30 staff.	Meso (Organization integration)	Mixed-methods (qualitative followed by a survey)	Referral integration between community and traditional medicine practitioners and health facilities including train the trainer manuals and SOPs	1) "80-100% of eligible clients received referrals for higher level mental health and/or psychosocial services" 2) linked traditional medicine practitioners in the health system and motivated clients to complete referrals 3) Increased awareness of and comfort discussing MH problems with clients 4) 80% of respondents/trained staff (n=30) agreed that stigma was reduced in facilities following train…		Brief findings with limited data presented													Yes											High
36	HIV+DM+Hypertension	Edwards et al.	HIV with non-communicable diseases in primary care in Kiberia, Nairobi, Kenya: characteristics and outcomes 2010-2013	(No) Compared NCD outcomes for persons living with HIV and those without HIV that visited an MSF clinic providing a primary care program - compared PLHIV and non-HIV, not integrated, non-integrated	Sample: 2206; Setting: MSF primary care clinic in the informal settlement of Kiberia, Nairobi, Kenya	Meso (professional organization)	Descriptive study: Retrospective Record Review - Cohort	Clinic offers primary care and established a NCD chronic disease health care package - study compared those PLHIV and those without whom went to the clinic presenting with hypertension and/or DM and were enrolled NCD package	Primary care in informal settlement caring for patients with HIV and NCD; Multidisciplinary clinical team (clinical officers, nurses, mental health counselors, nutritionists and social workers); NCD counseling gave consideration to possible medication side effects and interactions - especially when prescribed with ART															No
37	HIV + SM	Egan et al, 2011.	Patient Perspectives on Buprenorphine/Naloxone Treatment in the Context of HIV Care	(Yes) To investigate experiences and satisfaction of HIVinfected individuals in integrated care programs.	Multi-Site USA; 7 BHIVES clinic sites, n = 33 interviews with HIV-infected patients on BUP/NX	Micro-Service Integration	Qualitative. Semi-structured face to face interviews.	Integration of bup/nx and HIV care and multisdisciplinary care with counseling and links to social services	Patient perspectives: Overwhelming patient satisfaction with treatment outcomes of BUP/NX: effectiveness in blocking cravings/controlling opioid use, decreased fear of withdrawal and overall improved QOL; Patients described greater engagement with HIV and SA treatment; ability to manage and adhere to treatment, keep appointments etc; Counseling seen as important component of treatment			use treatment and HIV care remain separate. For oneman, going to one place for medical care and another for drug treatment provided him more activities with which to structure his days. Access, low priority. Fear.	This program represented a first opportunity to receive opioid replacement therapy outside of the traditional drug treatment environment. Patients noted the generally better atmosphere and enhanced provider–patient relationships. Office-based treatment facilitated a dislocation from drug using networks, which were encountered daily during methadone treatment visits. Some patients appreciated an e…	Although not common, some participants had concerns about integration included the feeling that offering drug treatment may be too burdensome for HIV providers or that providers may be unwilling, ill equipped, and/or lacking the skills needed to provide quality substance use treatment. Others preferred that their providers focus on HIV care and not be distracted with other diseases or substance u…	Many patients described the importance of having a personal connection with their counselor. Strong and meaningful relationships were preferred by most patients. participating clinics offered multiple services and had experience dealing with a variety of psychosocial issues; providers and programs participating in the initiative were those with a particular sensitivity to drug use and may have an…	Lack of information therefore fear of withdrawal symptoms; fear of treatment side effects and effectiveness over time.	Education; peer support	Fear of withdrawal and side effects. Multiple drugs for co-morbidities compicated regimes; access to treatment drugs. The intensity of the fear of withdrawal and being sick was described as a significant factor that may dissuade some from considering bup/nx as a viable treatment option. Despite high satisfaction with bup/nx’s ability to block cravings, several patients reported relapsing to heroi…	Education; simplified correlated treatment regimes to take at the same time; flexibility; self-management of treatment; education; peer support. bup/nx given out in an office setting			Inflexibility; authoritarian regimes	Flexibility; self-management	No
38	HIV/ART + cervical cancer screening and cryotherapy	Ekong et al, 2013	Integration of cervical cancer screening using visual inspection with acetic acid and cryotherapy treatment into HIV/AIDS services in rural districts of western Uganda	(No) report on numbers (HIV+ and HIV-) attending the new service integrated into ART clinic only	Uganda, Africa, 5 ART clinics in rural setting. 1088 women screened, 208 were HIV+.	Micro-clinical . (existing staff trained)	retrospectice medical record review (probably)	Existing healthcare workers at 5 rural ART clinics were trained in using VIA and cryotherapy in a "see and treat" model.	VIA was positive in 13.5% (28/208) of the HIV positive women of which 53.6% (15/28) were treated with Cryotherapy and the rest; 46.4% were referred due to either suspected cancer or large lesions.	See and treat model.	Not described													No
39	HIV + MH + SA	Esposito-Smythers et al, 2014	Substance Abuse Treatment for HIV Infected Young People: An Open Pilot Trial	(No) To test an integrated cognitive behavioral and contingency management (CBT/CM) intervention for young people living with HIV (YPLH) with an alcohol and/or cannabis use disorder	Los Angeles, Philadelphia, New York, US. Primary care centres (3). n = 17 HIV patients with an alcohol/cannabis use disorder.	Meso (professional integration)	Cohort	The intervention took place in sites with collocated care. All three sites provide primary care with adolescent medicine specialists and offer the following services: adherence, mental health, and risk reduction counseling; case management; HIV support groups; home visits; peer advocacy/outreach; and transportation. The participants received CBT integrated with Contingency management measures.	3. Results 3.1 Treatment Acceptability and Feasibility Retention/Session Attendance—Fourteen out of 17 participants (82%) were retained in the study. Of these 17 participants, one failed to maintain contact with study staff and two withdrew for personal reasons (e.g., time commitment too great, overlapping commitments, family death). These three participants withdrew within the first two therapy …															No	High	High	Low	High							High
40	HIV + Cervical cancer	Ezechi, 2012 (poster abstract only)	Willingness and acceptability of cervical cancer screening among HIV positive women	(No) To assess the willingness and acceptability of cervical cancer screening among HIV positive Nigerian women	Sample: not given; Settings: large HIV treatment centre in Lagos	micro	cross-sectional (semi structured questionnaire)	Cervival cancer screening in a HIV treatment centre	Majority of the respondents were aware of cervical cancer screening (81.1%) and willing to be screened for cervical cancer (70.4%). Multivariable logistic regression analysis showed that only having a tertiary education (OR6.3) self-perception as at high risk for cervical cancer (OR 3.0) and previous cervical cancer screening experience (OR7.2) were independently associated with acceptance of cer…			The cost of the test, spousal approval and fear of long waiting time were the reasons for non-acceptance of the test.	only having a tertiary education (OR6.3) self-perception as at high risk for cervical cancer (OR 3.0) and previous cervical cancer screening experience (OR7.2) were independently associated with acceptance of cervical cancer screening.											No
41	HIV + MH	Farber et al, 2014	Perceived stigma reductions following participation in mental health services integrated within community-based HIV primary care	(Yes) To examine perceived stigma among HIV patients before and after participation in a mental health program co-located within two urban community-based HIV primary care settings	Southeastern US. Community-based primary care setting. n = 48 HIV patients.	Micro, Meso (professional and organizational integration)	Cohort (pre-post intervention)	MH program was co-located within 2 community-based urban HIV primary care settings. A comprehensive biopsychosocial MH assessment at enrollment supported the development of individualized care plans that includes a range of intervention options, including psychotherapy, psychopharmacological services and case management support.	Reductions in self-reported perceived HIV stigma over time (a 3 month period) for the distancing (t=4.01, p=0.000, d=0.43), blaming (t=2.79, p=0.008, d=0.35), and discrimination (t=2.90, p=0.006, d=0.42) dimensions of stigma. These suggest that participation in HIV MH services may have a favourable impact on perceived HIV stigma.															Yes	Unclear	n/a	High	n/a							Unclear
42	HIV + MH	Feingold et al, 1993	A Model Integrating Mental Health and Primary Care Services for Families with HIV	(No) To present an integration model for medical and MH service delivery in both hospital and community-based primary care locations, as well as the literature supporting its development	Boston City, US. Hospital. n = nil.	Meso (professional integration)	Descriptive (program description)	Integration of medical and MH service delivery in both hospital and community-based primary care locations. Hospital-based program of family-focused HIV MH service - NOAH (No One Alone with HIV) described. Population-specific 'family health facilitators' (FHF) collaborate with providers by offering MH interventions at one or more levels along the continuum of service intensity. Level 1: Provider …	nil	1. The present model provides a comprehensive approach to MH care delivery focused on establishing a strong, yet flexible relationship between MH and primary care providers which in turn fosters individualized, effective MH intervention for patients and families. 2. The model addresses the needs of systems of people affected by HIV, not just the individual patient - as relationships among primary…		Psychological and relationship issues. Families thrown into crisis by the diagnosis. Engaging familes (help and hindrance).	In hospitals and Neighbourhood Health Centres, allowing for better community integration of primary and mental health care.Families (biological and functional) as support for care. Families should be the basic unit of care for psychotherapeutic interventions. Universal access to all affected by a person being diagnosed with HIV. Focus on "systems" of people, not just individuals, including family…		"Family health facilitators" act as interface between preexisting conglomeration of psychiatric and neuropsychological consultants, social services and case managements at Adult and Paediatric Clinical AIDS programme. Work closely with Primary Care Service Providers (PCSP). Empowerment of primary care provider with whome the patient develops their strognest attachment to take the lead in mentla h…	Cultural, language. Psychological and relationship issues. Some ethnic groups "dishonoured" by diagnosis/stigma.							Comprehensive approach by development of strong relationship bwteeen mental health and primary care providers.	No
43	HIV + MH	Feldman et al, 2012	Evaluation of a system designed to link people living with HIV/AIDS with mental health services at an AIDS-service organization	(Yes) To evaluate the Rapid Response System (a set of operating procedures designed to facilitate interdepartmental linkage of clients to MH evaluation) in an AIDS service organization	New York, US. AIDS service organization. n = 314 clients of the AIDS org.	Meso (professional and organizational integration)	Retrospective Record Review (cohort)	MH response service within a HIV service: "Rapid Response System" to facilitate linkage of GHMC clients to MH services, both for immediate response and health evaluation appointments. GHMC staff refers clients with urgent MH issues to MH team who will assess client within 15 min. If appropriate, MH team will offer them subsequent appointment for MH evaluation within a week.	Of the 281 clients who scheduled an appt for an evaluation to initiate MH services, 64% completed the evaluation. In the MVA, Latinos were significantly less likely than whites to complete the MH evaluation (AOR=0.42, CI=0.21, 0.86). There was also a significant decrease in likelihood of completing the MH evaluation as the number of days between the Rapid Response System contact and date of evalu…	Strategies that reduce the period of time between the initial referral and initiation of services may facilitate linkage with mental health treatment, particularly in the context of larger multi-service organizations.		Difficult to coordinate service delivery between departments. (in intro/lit review) One of the benefits of integrated HIV care is decreasing the number of services for which clients must be referred to off-site providers, particularly because clients frequently do not follow through on these referrals. Clients not interested in the service, or the specific service offered. 33 clients did not want…	Coordinator. Co-delivery. Integration. Short time from offer to first appointment. This finding suggests that it may be important to offer multiple slots for mental health evaluation appointments so clients can connect with services as soon as possible. Implementing enhanced follow-up efforts (e.g., reminder calls) with clients who have appointments scheduled for more than several days from the R…									*(in intro) one of the most common administrative barriers reported by providers and administrators was the lack of policies and standards for integrating care (Kilbourne et al., 2008). Care coordination can therefore be challenging in agencies that offer multiple services and programs, each of which may have a unique and perhaps lengthy intake procedure that may delay the initiation of care or e…		Yes	Low	n/a	n/a	Unclear
44	Preventing and managing HIV/hepatitis C co-infection	Filippovych and Burgay 2015	Development of treatment model for HIV/HCV co-infected OST patients as the basis for scaling up access to HCV treatment for key populations in Ukraine	(No)The prevalence of HCV in People Who Inject Drugs (PWIDs) in Ukraine was up to 60%, this number reached the most crucial point in HIV-positive PWID (83.7%) and at some OST sites in Ukraine this figure was about 90%. The most limited access to HIV and HCV treatment is in people who inject drugs (PWIDs). OST, social case management ensures high retention and better treatment outcomes.	HCV treatment is being carried out in 11 Healthcare facilities; 35 HIV positive OST patients were enrolled in HCV treatment	Meso (Clinical Intervention)	Cross-sectional	A model of integrated services provision based on AIDS Centers providing OST and cooperating with Hepatological Centers has been developed for HCV treatment. NGO case managers ensured linkage to patients and social support. Hepatitis C treatment was carried out on the base of AIDS Centers that provided integration of services on diagnostics and treatment of hepatitis C and HIV infection, and part…	As of December 2014, 135 HIV positive OST patients were enrolled in HCV treatment (Pegylated interferon and ribavirin) from the beginning of the project, 30 treated successfully, 48 currently on treatment. 119 of them were receiving ART. The distribution of genotypes was: 1st – 56%; 2nd – 6%; 3rd – 38%. 57 patients (42%) dropped out of treatment: two third of them due to side effects and due to t…															No											Unclear
45	HIV/ART + cervical cancer screening and colposcopy	Fink et al, 2012	Improving care for women living with HIV: initial outcomes of an integration experience	(Unclear) Evaluating integration of gynecological care including cervical cancer screening (pap and colposcopy) into Infectious disease/HIV clinic .	Argentina, S. America, 1 hospital HIV clinci. 96 HIV + women screened.	Micro-clinical	Cross-sectional	Cervical cancer screening and treatment integrated into infectious disease /HIV clinic. A weekly specific clinic for women living with HIV cared for by HIV and gynecological specialists was implemented. Appointments are given at the HIV clinic, with no need of referral. Pap smear and colposcopy are offered in the same place. Data are collected through standardized forms	Of 96 HIV + women screened , 48% lacked a gynecological control for the last 2 years. Cervical Pap smear results (n=94): 59% were negative; 20% had LGSIL and 2% had HGSIL. Of those diagnosed with SIL, 29% had history of HPV-related lesions. Of note, 23% had infections or inflammatory results. Clinically significant abnormal colposcopies were seen in 21/93 (23%) patients. Of those, 30% were diagno…	Colocation meant no need to wait for referral.	Not described	difficulties in obtaining timely appointments are the main barrier for an adequate gynecological care. In our unit, according to a previous survey, 67% of women reported this problem.	Integrating the gynecologist with the ID Unit allowed women living with HIV easier access to gynecological control. The high number of abnormalities in the Pap smears detected in this pilot study reinforces the need of improving cervical cancer screening for prevention and early treatment through integrated approaches.											Yes	Unclear	NA	Unclear	NA
46	HIV + SM	Finkelstein et al, 2011	Policy Implications of Integrating Buprenorphine/Naloxone Treatment and HIV Care	(No) To assess the feasibility and effectiveness of integrating BUP/NX into HIV care settings; to evaluate if and how policy barriers affect efforts to integrate HIV care and addiction treatment	10 BHIVES (Buprenorphine and HIV Care Evaluation and Support Initiative) sites across the US	Macro Systems Integration	Descriptive	BUP/NX treatment integrated in HIV care settings	Financing issues, workforce and training issues and conceptual differences between HIV care and addiction treatment are barriers to the full integration of buprenorphine into HIV care. Study sites actively engaged with and sought to change the policy barriers they encountered in implementing their programs	Synthesis of barriers and issues facing 10 sites trying to integrate a specific HIV + SA intervention		Problems with the scope of coverage offered, and number of components and funding for all of these (counselling, recovery support, urine analysis etc.). getting timely coverage for the induction period. Ideally, bup/nx treatment involves the prescription of the medication, supervised induction, periodic physician visits, and ongoing counseling or support. Other desirable components of care includ…	Many of the larger HIV care clinics provide or have effective linkages with mental health, case management, drug treatment, and other ancillary services that can greatly benefit people with HIV and addiction disorders. Providing these services through a centralized staff person, like the bup/nx coordinator that our study identified as critical for high dependent persons.	Many physicians reported that the training requirement (for prescribing bup/nx) actually raised their apprehension about prescribing bup/nx. Several physicians stated that they could prescribe methadone and other controlled substances for pain without special training and that the rationale for treating bup/nx differently was not evident. Also the prohibition against nonphysicians prescribing bup…	Currently, providing these services through a centralized staff person, like the bup/nx coordinator that our study identified as critical for high needs populations in this demonstration, requires individual programs to identify grant or other sources of funding. Although the professional background and credentialing of this person varied from site to site, each site had one person who played a c…		ongoing communication and cross training between the 2 fields. Cross-training between HIV and drug treatment providers. Train physicians as part of regular registrar training programmes in substance misuse treatment.	Restricitions aruond licensing and need for training of physicians to prescribe bup/nx. Several sites also reported concerns to the duration of coverage for bup/nx treatment-, some payers are reluctant to cover bup/nx beyond the initial detoxification period or they cap the total number of days or total costs allowed for drug treatment.	Ensure states and hospitals include specific drugs in their programmes/areas to ensure availability and continuity of care. developing a protocol for nurses to oversee bup/nx treatment, which may provide a model strategy for effectively using nonphysicians in bup/nx treatment.Each site was able to easily find one or more pharmacies able and willing to dispense the medication. In addition, provide…	Nonetheless, because integrated bup/nx and HIV care crosses both medical and behavioral health, payment issues for integrated care are complicated and vary widely from state to state. Bup/nx services for people living with HIV/AIDS can theoretically be covered by Medicaid etc. Despite, or perhaps because of, the myriad possible funding streams, payment was identified by providers as one of the bi…	Reckitt Benckiser donated free medication for uncovered study participants, this kind of coverage is obviously limited in ‘‘real world’’ settings. .In some sites, existing payment incentives posed challenges (even those originally intended to enhance access to drug treatment for people living with HIV/AIDS). For instance, in San Francisco and New York, people living with HIV/AIDS are given priori…	Despite the high rates of comorbidity between HIV and substance-abuse disorders, the worlds of HIV care and drug treatment have developed fairly independently. Those providers with more background and experience in drug treatment settings, on the other hand, perceived the HIV clinics as unstructured and HIV clinicians as vulnerable to manipulation by patients. HIV care and drug treatment have dev…	One of the sites got a large public hospital system to include bup/nx in its formulary for all patients prescribed this treatment so that patients on bup/nx admitted to the hospital could continue to receive treatment. Addressing the conceptual differences between HIV medicine and drug treatment providers will require ongoing communication and cross training between the 2 fields.Cross-training be…	No
47	HIV + Renal Care	Goodroad et al, 2010	Integrating HIV-Related Evidence-Based Renal Care Guidelines Into Adult HIV Clinics	(No) To implement research-based, clinic-specific renal care guidelines into two adult HIV clinics	Sample: 300 at 2 clinics (150 each) over 3 months; Setting: USA	Meso, micro	Cohort	Implementation of evidecne-based renal care guidelines as standard care in HIV care clinics, and health promotion of renal health education.Same HIV care clinic satff educated to provide renal information using reviewed guidelines. The clinic nurse delivered the renal health education program to the patient in a brief individualized discussion facilitated by a HIV living healthy form. At each sub…	Statistically significant improvement was shown postguideline implementation in proportion of urinalyses (UA) (p = .01) and estimated glomerular filtration rates (eGFR) (p = .002) completion for patients during initial clinic visits and for those requiring yearly (UA p < .001, eGFR p < .001) or twice-yearly (UA p < .001, eGFR p < .001) renal testing. The rate of renal health education provided to…			Barriers to the innovation were identified as the part-time nature of the medical staff, medical assistant staff at the ambulatory clinic, and lack of time and technology support.	Flexibility of the evidence-based project is necessary and improves the likelihood of successful diffusion into practicesimplicity of collecting screening tests.	Additionally, some resistance to nurse-led innovations had occurred in the past. Part-time staff.	A project champion at each site might also improve likelihood of successful adoption of practice innovationsincor- porating an overview of the program as part of the unit orientationfornewstaffmayhelpensurelongevity. of the renal health program is included in orientation for resident physicians and medical students receiving education in the clinics. Incorporating an overview of the program as pa…	The Living Healthy with HIV teaching tool at a Simple Measures of Gobbledygook Grade 9 reading level may be too difficult for some patients to comprehend. Generally, recommendations are that patient education tools are at Grade 8 reading level, and even lower if possible (Redman, 2006)lack of clear-cut guidelines for the process of evaluation of these tests placed some increased burden on the car…	Education and nurse protocols. Early data collec- tion can help identify problems and the need for reinvention. Build in reminders in electronic health records for all providers. the form and the method for dissemina- tionshouldincludeaddressingculturallyspecificneeds.				Finally, it seems obvious that cost savings would be enormous even if only one person was prevented from progressing to ESRD and starting dialysis. However, conducting a formal cost-benefit analysis could enhance this project. Estimation of the incidence of false-positive renal screening tests and the costs associated with the required follow-up testing would be important to examine as well. Comp…			No
48	HIV + TB + SA	Grenfell et al, 2012	A rapid assessment of the accessibility and integration of HIV, TB and harm reduction services for people who inject drugs in Portugal	(No) 1) Examine patterns of service use among PWID: TB, HIV, harm reducation 2) Describe experiences of treatment access and delivery 3) Explore contextual factors influencing treatment and adherence 4) Assess the relationship between treatment systems 5) Develop guidance on best practice	Sample: 30 PWID with HIV/TB/HCV and 7 service providers; Setting: Portugal	Macro (systems integration)	Rapid Assessment (data review and qualitative interviews)	Drug treatment centres offer HIV/TB/HCV screening, referral for TB screening and HIV/TB treatment (can be supervised onsite); TB treatment centres offer HIV testing and referral; hospital HIV clinics offer TB screening and referral	Key components of integration - collaboration and communication between treatment centres, flexibility over treatment location, recognition of patient agency and good patient-provider relationship, recognition of wider health and social care needs - absence of discrimination highly valued		Powerpoint presentation format - overview of the study	Oversubscriptions and restricted opening hours.Outreach team need for specific site for testing. Model 1. Some ex-IDUS found it difficult to see young IDU users in distress, and preferred to get treatment in the hospital ; . attend a treatment centre near one’s home or workplace, and to transfer to a more convenientlylocated service, improved attendance at HIV and TB services, emphasizing the val…	Model 1: Quality of care. the proximity of treatment services and the desire for healthfacility or community/home‐based care. Model 2: The ‘collaborative model’, on the other hand, involved less bureaucracy, more timely access and the opportunity to receive treatment at or near one’s home, facilitated by outreach teams. Provision of integrated care, particularly via the latter model, was shaped b…	feared and enacted discrimination. Fear of embarrasment and stigma. Bureacraucy hindering referral between specialities. a lack of sensitivity and involvemen t of primary care staff in addressing the health needs of PWID.	Less discrimination and stigma in specialised clinics. Client information about importance of screening. Crossspecialty training and monthly meetings between a CDP, outreach team and ET helped to develop mutual understanding of services’ practices and their clients’ needs. Informal professional networks with colleagues in TB and 23 HIV services, on the other hand, facilitated flexible access to a…	Bureacracy. Need for ID before screening and treatment. Lack of social support networks for information about services and support. Literacy around the purpose and value of HIV and TB treatment had important implications for uptake. bureaucratic formal refer ral channels; absence of writ ten guidelines and shared protocols on integrated care; poor data collection between and within services, part…	Literacy around the purpose and value of HIV and TB treatment had important implications for uptake. Less bureaucracy, no need for ID before treatment. Model 1: The commitment and communication skills of staff at the CTC were highly valued by clients. Both: Communication between centres, as well as an understanding of referring services’ practices and capacity, was key to facilitating co‐located …	Restriction in supply of HIV test kits. Side effects - correct dosage, drug interactions and withdrawal symptoms. Fear of withdrawal symptoms. Having to attend services daily for medications. monthly dispensing of HIV treatment	Addressing broader health and social care needs to facilitate treatment adherence. established communication between ETs, treatment providers and outreach teams has facilitated monitoring of treatment interactions and appropriate adjustment of OST. Access to take‐home medication. Common factors facilitating integration included: uninterrupted provision of OST accounting for interactions with HIV/…	Model 1: resource intensive. Boith models: Threats to funding for drug treatment and outreach services	Collaboration between disciplines, organisations and individual service providers was central to achieving effective TB and integrated HIV, TB and drug dependency care. NGO‐funded outreach programmes.		client involvement in the design, planning and delivery of harm reduction, drug dependency treatment and HIV‐TB services, in order to maintain and improve the quality and accessibility of care.	No
49	Drug rehabilitation + HIV counselling and testing, HBV vaccination, HBV and HCV testing, STD screening	Gunn, R, et al, 2005.	Integrating Hepatitis, STD, and HIV Services into a Drug Rehabilitation Program	(Yes)In San Diego CA, the integration of hepatitis, STD, and HIV prevention services at a nonresidential alternative sentencing drug rehabilitation program was evaluated. The integration program began in April 1999, and data through December 2002 are reported.	an alternative sentencing drug rehabilitation program (alternative to incarceration, an alternative-sentencing, nonresidential drug rehabilitation program that served clients at increased risk for HBV and HCV infection) in San Diego CA (USA) 930	Micro-Service Integration	Descriptive Cost Analysis	Counselling and testing. In a brief individualized discussion facilitated by a HIV living healthy form. At each subsequent	CD4 cell count (cells/mm3): DAART group = 171 (43-282); standard care group = 185 (39-361); adherence support group = 188 (61-360)			Clients when in jail, often on short time stay, moved around and costs and security.	Integration with alternative sentencind drug rehabilitation programs. The relatively high rates of success in providing hepatitis prevention services indicate the importance of drug rehabilitation venues. In San Diego County, although the number of people under jurisdiction of the courts and correctional systems and served by alternative sentencing programs is not great compared to the number of …	Costs to visit jails if service were to be provided while clients still in correctional institute.						Clients not having medical insurance	Provision of integrated care. the high proportion of high-risk clients served and the increased yield of screening tests suggest that providing these services using an outreach approach is an efficient use of limited resources. The estimated cost per client ($122) is comparable to the cost of an office visit at a clinic or physician’s office ($75 to $125), and may be even less, since the cost est…			No
50	HIV + CVD Screening	Gwarzo et al, 2013 conference abstract	Cardiovascular disease risk factor profiles of HIV-positive clients: findings from a pilot program to integrate CVD screening into HIV services at a secondary health facility in Kano, North-Western Nigeria	(No) To assess the feasibility of integrating routine screening of cardiovascular risk factors in an HIV clinic setting in order to inform programmatic approaches	Secondary Health Facility; Kano, Nigeria: 1033 HIV positive clients	Meso (clinical integration)	Descriptive study	HIV positive clients attending the facility were targeted for clinical CVD screening and those found with specified CVD risk factors were referred for laboratory evaluation of their fasting blood sugar and lipid profile. In addition, behavioral and biomedical interventions were provided, including referrals to an on-site cardiac clinic.	205 (19.8%) of 1033 screened had one or more CVD risk factors; 42% of whom had a CVD risk of < 20%, and 2.4% a CVD risk of ≥20%. The most common risk factors identified were age (25.7%), male sex (25.9%), high BMI (21.8%), and hypertension (15.2%).															No
51	HIV + MH	Harris and Williams, 1995	Communities of Caring: Integrating Mental Health and Medical Care for HIV-Infected Women	(No) To describe the Milieu Treatment - the core unit for the Women and Children HIV Program's primary mode of psychological intervention.	Chicago, US. Cook County Hospital HIV Primary Care Centre. n = network consisted of 80 professionals and 757 seropositive participants	Meso (professional and organizational integration)	Descriptive (program description)	MH services integrated into a primary care setting whereby services are delivered by a core service provision unit consisting of 3 psychologists, 2 psychiatric social workers, an art therapist, and 4 consulting psychiatrists.	20% of participants who are most involved with the milieu are more likely to maintain their medical appointments (e.g. in drug treatment, safer sex, etc); >50% reporting depression, anxiety and other psychiatric symptoms on admission report decreased symptoms. >80% of participants report that the support from the milieu has been pivotal. Social service agencies reported improved parenting practic…	The active participation of the MH counselors within the multidisciplinary core provider unit normalizes much of the anxiety of seropositive women seeking MH care.			Women who are empowered in the milieu become the most proficient advocates for themselves, their families, and other seropositive women. Fosters ever-broadening, informed and caring communities											No
52	HIV + SM	Hasin et al, 2013	Reducing heavy drinking in HIV primary care: a randomised trial of brief intervention, with and without technological enhancement	(No) To test the efficacy of motivational interviewing-only and motivational interviewing+HealthCall for drinking reduction among HIV primary care patients	Large urban HIV primary care clinic in New York, n=258	Micro-Service Integration	RCT: Three Arm	Linking telehealth services with urban HIV adult primary care facilities	By end of intervention, lower number of drinks per drinking day in MI and MI+HealthCall intervention groups compared to control, although differences were only statistically significant (p>0.05) for MI+HealthCall vs. control - no significant differences between groups at 12-month follow-up. Num DD control 4.75, MI only 3.94, MI+HealthCall 3.58; by 12-month follow-up, although NumDD remained lower…						An MI Network Trainer trained the counselors and made standardized fidelity ratings of 64.7% of the 170 MI sessions. These showed acceptable to excellent fidelity on seven of eight domains, e.g. mean % complex reflections (50.4%), reflection/question ratio (1.1), MI spirit/empathy (4.7; 4.6) and number of MI non-adherent statements (0.6).			Cervical cancer screening supplies cannot be procured locally or even nationally so have to be purchased abroad. This can cause significant delays and lead to long waiting time for treatment. Some durable equipment such as cryotherapy devices have different techinical specifications rendering implementation and maintenance a challenge.	IVR may facilitate self-monitoring and remind patients of drinking reduction goals and motives. Feedback graphs may contribute important summary information for patients and inform patient-counselor discussions of drinking. HealthCall may also have increased self-efficacy.					Yes			Moderate	Low	Unclear	Low	Unclear		Moderate
53	Substance misuse + HIV therapy	Hennessey et al, 2007.	Does integrating viral hepatitis services into a public STD clinic attract injection drug users for care?	(Yes) To examine integrated hepatitis/STD/HIV service delivery for IDUs	New York City, New York, USA; STD clinic; n=8778 individuals receiving hepatitis services	Micro Service Integration	Retrospective documentation review?	Protocols were developed, staff trained, and counseling staff instructed on transmission routes and prevention methods common to HIV, viral hepatitis, and STD and how to incorporate hepatitis messages into counseling.	3% (279/8,778) of clients who received hepatitis services at the clinic selfreported injection drug use Of hepatitis clients who inject drugs, 42% (118/279) indicated symptoms or other reasons for coming to the clinic (e.g., HIV testing, Pap smear) .Nearly half (35/72) of these clients accepted an STD exam, yielding seven (20%) new STD diagnoses that were treated; 60% (43/72) were tested for HIV,…			Funding needed to set it up and run it	Integration, all in one place. Despite this lack of marketing, word of mouth in the community reached a local drug treatment center (DTC), which began referring clients to the clinic for hepatitis services. One-fifth of the IDUs who came to the clinic specifically for hepatitis services came from this program. Integration, all in one place. Partnership work with PH and immunisation dept to keep i…		Training		New posters and brochures to inform clients about all services, I waiting rooms. Updated guides and charts to prompt clinicians to risk assess and offer all testing as appropriate. New computer systems set up to capture data and informaton.			Need funding from government.	Partnership working with imms/vaccin dept. and PH depts.			No
54	HIV + SM	Henry et al, 2010	A Formative Evaluation of Organisational Readiness to Implmenet Nurse-Initiated HIV Rapid Testing in Two Veterans Health Administration Substance Use Disorder Clinics	(No) To conduct a formative evaluation to assess the organizational readiness of 2 veterans health administration substance use disorder clinics to adopt and implement nurse-initiated HIV rapid testing.	Veterans Health Administration Substance Use Disorder Clinics; n= 21 qualitative interviews with management and frontline staff, n= 34 surveys	N/A: Co-located	Mixed Methods: Organizational Readiness Evaluation	HIV rapid testing introduced into SA clinics. Services co-located in the same clinic. Clinic policy modified to include chronic infectious disease identification, including HIV/AIDS and Hepatitis. Site 1: standard operating practice was developed to allow nurses to order and administer HIV tests. Site 2: all patient presenting for intake at the clinic are tested for Hepatitis A, B and C immunity …	Site 1: HIV testing has not been initiated apart from one residential unit and a pilot project by two providers, some managers didn't see HIV detection as part of their role, their focus was on HIV education, patients are referred to PHC for testing. Site 2: neither SUD clinics practice universal HIV testing of all patients upon intake. In terms of provider attitudes, the response to the nurse-le…			Follow-up appointment in conventional testing are a barrier, clinic clients tend to drop out. Both methods: lack of staffing, time and resources. both clinics don't have universal testing. Potential emotional impact on patient, fear by provider of communicating a positive result to the patient. Site 1 nurses concerned that the clinic setting is for non-medical procedures while HIV testing is medi…	Nurse led testing; one stop testing, no need of repeat visits, less anxiety among patients, less traumatic for the patients. Many in support of nurse-led testing if supported by appropriate modications in organisational structure, appropriate policies and specific changes in clinical practices. Intake and admission process as an opportunity to screen patients for HIV.	Testing is outside the scope of nurses' scope of practice: they perceive their role as education, health promotion and not relating to diagnosis and treatment. Need union approval of changes to nursing practice. Site 1 nurses unaware of the policy that they can administer tests. Some managers did not see their role as disease detection but just HIV education.		Concerns about system of documentation (developing a template for entering data into the medical record), and coordinating with lab services (logistical protocol for storing and accessing test kits)		"medical nature of HIV testing" seen a barrier in SUD clinic which are designated for nonmedical procedures, risks blurring the role of the clinic	Convenience of rapid test instrument (no lab blood draw, no follow-up appointment): quick, noninvasive, no return visit = increased acceptance. Preferable to regular HIV testing method which is too long, complex and fragmented				Front-line nurses and supervising managers recognised the benefits of nurse-initiated HIV rapid testing	No
55	HIV + HIV-associated Kaposi sarcoma	Herce et al 2015	Excellent clinical outcomes and retention in care for adults with HIV-associated Kaposi sarcoma treated with systemic chemotherapy and integrated antiretroviral therapy in rural Malawi.	(No) To evaluate 12-month clinical outcomes and retention in care for HIV-KS patients in the Neno Kaposi Sarcoma Clinic and to describe our implementation model, which featured protocol-guided chemotherapy,integrated ART and psychosocial support	115 adult HIV-KS patients who received ART and >1 chemotherapy cycle in the NKSC between March 2008 and February 2012	Clinical - micro	Retrospective cohort study	HIV-KS patient care at the NKSC - including protocol-guided chemotherapy, integrated ART and psychosocial support from community health workers	Model resulted in infrequent adverse events, low loss to follow up and excellent OS. Overall survival: Median follow up of 86 weeks: 77% alive and retained in care, 17% died, 5% were lost to follow up; 1% transfer. 12 month OS for the full cohort was 83%. Twelve month OS did not differ significantly by initial chemotherapy regimen perscribed; 29% had one or more documented DAIDS grade 3/4 event; …															No
56	HIV + SM	Hoffman et al, 2004.	The Massachusetts HIV, Hepatitis,The Massachusetts HIV, Hepatitis, Addiction Services Integration (HHASI) Experience: Responding to the Comprehensive Needs of Individuals with Co-Occurring Risks and Conditions	(No) To describe integration efforts conducted through the HHASI.	Massachusetts HIV, Hepatitis, Addiction Services Integration (HHASI) Initiative. Led by the HIV/ AIDS Bureau (HAB), the Bureau of Substance Abuse Services (BSAS), and the Bureau of Communicable Disease Control (BCDC), through which the state’s Hepatitis C Program is administered	Macro Systems Integration	Descriptive	High level interagency coordination for the integration of HIV and addiction to services	Development of a strategic plan, joint inter-bureau technical assistance; coordination and access to daily cencus information; joint procurement processes. A public information hotline providing integrated information about hepatitis C/HIV/AIDS. Sustainaibility of partnership working.			Funding.	Integration, shared information and procurement. Flexibility. Dedication of resources. Executive level backing. Senion manager support. Once set up, sustained by partnership working. Dedication of resources. Flexibility.		Staff training. Consistent, streamlined information for staff. Support and backing from senior staff. External consultants as project co-ordination; facilitator and evaluation.		Close location of the different agencies.		joint procurement is another major outcome of the HHASI initiative. In the coming fiscal year, all three bureaus plan to issue documents involving joint procurement and/or blended funding initiatives.	joint procurement can re- quire fundamental changes in established processes and a high degree of collaboration among the partici- pants. Another opportunity for improvement at the federal level is better coordination and funding for surveillance activities, in consideration of at-risk population overlaps. These opportunities, in conjunction with budget constraints, should prompt federal agencies…	joint procurement promotes efficiency. Integration requires dedication of resources at a time of decreased funding for public health programs, prompting some to ask: Is this something state government can afford to invest in? The better question is: Can we afford not to?		The driving force behind this ongoing initiative is the HHASI team, which serves as the initiative’s primary planning group. Led by HAB, BSAS, and BCDC representatives, this interdisciplinary group includes representation from a range of areas, such as program development, policy and planning, epidemiology, research and evaluation, client services, health communications, and designated inter-bure…	No
57	HIV/ART + cervical cancer screening using VIA or Lugol iodine..	Horo et al, 2012	Cervical cancer screening by visual inspection in Cote d 'Ivoire, operational and clincial inspection according to HIV status.	(No) Feasibility of integrating of cervical cancer screening using VIA into existing HIV clinics, but seems to be co-location only.	Cote'd Ivre, Africa. Three ART clinics (FACES) and one blood donor clinic for recruiting HIV- women for comparions.	Unclear (co-located)	Case -control with sub-cohort of screen positive women followed up.	HIV + women and HIV - women	4046 women screened (2998 HIV positive and 1047 HIV negative). 414 referred for colposcopy, 36.5% (n=151) did not attend. A systematic mobile phone tracking system reduced the loss to follow up from 36.5% to 19.8% ( (n=82, n= 73 HIV + , n=9 HIV -)	Colocation. Methods easy to implement with some training.	4046 women screened (2998 HIV positive and 1047 HIV negative). 414 referred for colposcopy, 36.5% (n=151) did not attend. A systematic mobile phone tracking system reduced the loss to follow up from 36.5% to 19.8% ( (n=82, n= 73 HIV + , n=9 HIV -)	Costs of cervical cancer screening. High rate of cervical infection rates and high rate of false positive cervical cancer leisions.	Using visual inspection by traineed midwifes for screening. Using visual inspection for screening.					the ability of visual inspection used as a cervical screening method such as a high rate of cervical infection or a high rate of false-positive cervical lesions.		Health care systems in West African countries cannot afford the financial and structural burdens of a conventional cervical screening program.			Strategies adapted to HIV-infected women and relying on visual inspection appear feasible despite stated limitations and should be further evaluated.	No											High
58	HIV + Cervical cancer screening using VIA	Huchko et al 2011	Building capacity for cervical cancer screening in outpatient HIV clinics in the Nyanza province of western Kenya	(Yes) To evaluate outcomes of cervical cancer screening within HIV care and treatment	Kenya, Africa, 4186 HIV+ women, 87% accepted screening.	Micro-clinical and meso-professional and organisational.	A retrospective case note review	Existing medical and clinical officers were trained in using VIA. Laboratory staff were trained in sampling procedures. Electronic records using for following up patients and laboratory results. Samples were sent to a central laboratory in Naorobi and results e-mailed back and entered into electronic data system. Awareness programs targeting all non-pregnant women > 25 years old. Women attending …	From October 2007 to October 2010, 3642 women receiving HIV care at FACES-supported HIV care and treatment clinics in Kisumu were screened for cervical neoplasia with VIA as part of their routine care—representing 87% of the 4186 women offered screening. . In April 2009, the program expanded to provide services at a second FACES-supported HIV-care and treatment center located in the local distric…	Train existing staff. Methods easy to implement with some training.	Not described.													Yes	Risk of selection and reporting bias not reported, confounders not reported, no comparison group.	Unclear	NA	Unclear	NA						Unclear / high
59	HIV + MH	Husbands et al., 2007	Case manangement community care for people living with HIV/AIDS (PLHAs)	(Yes) To test the feasibility of a task-shifting model of measurement based depression care in a HIV clinic	Toronto, Canada. AIDS Service Organization. n = 79 HIV patients.	Micro, Meso (Organization integration)	RCT	Experimental group - received Self-Directed Use of Services augmented by Case Management, i.e. Case Manager assists PLHA to access support (health, social, leisure, housing, employment & volunteerism); Control Group - Usual Care (Self-Directed Use of Support Services Program - services are provided if the PLHA asks)	No main effect differences between groups at the sixth month follow up - neither group improved in their low levels of confidant or affective support; low QOL and physical and mental health scores did not improve at follow up. Experimental group used more case management services resulting in CAD3,300 per person per annum lower expenditure for the use of other direct health services; case managem…	Shows which groups may benefit more from case management activities	Most vulnerable dropped out of the study	Potentially difficult for clients to navigate between different servics.	Case mangement integrating a range of services.											Yes	N/A	N/A	N/A	N/A	High	Unclear	High	High	Unclear		High
60	HIV + MH	Hyam et al., 2012	Meeting the psychological needs of people living with HIV: an evaluation of the HIV psychiatric liaison service in an urban area	(No) To evaluate current HIV psychiatric liaison service provision in an urban area	Wales, UK. Sexual health clinic. n = 20 HIV patients.	Micro	Mixed-method (survey + qualitative)	Psychiatric liaison service provided to PLWH	80% of respondents stated that they would prefer to discuss their mental health issues with the HIV psychiatric liaison team rather than their GP. Patient satisfaction was high. Qualitative responses on holistic care, joint imput, knowledge of HIV, general care, lack of time, specialized care, confidentiality, stigma and fewer time constraints.			Stigma, not confidential enough. Not enough resources to meet clients psychological needs even after integration.	More resources to expand integrated sexual health clinics. Specialised care, less stigma, more confidnetiality. Funding.							however additional funding is essential to expand the service and further meet their psychological needs.				No	High	High	High	High
61	HIV/GUM + cervical cancer screening using smear test and colposcopy	Ibrahim et al, 2009.	Cervical surveillance in HIV-positive women: a genitourinary medicine clinic experience	(Yes)To assess adherence to UK and local screening guidelines, prevalence of cervical pathology and appropriate referral for colposcopy.	England, UK, one GUM clinic in hospital, 130 HIV+ women.	Micro-clinical. Meso-professional.	A retrospective case note review as part of audit	Cervical cancer screening using smear test and cytology integrated into a GUM clinic. All patients with dyskaryosis were referred for colposcopy according to local and national guidelines.	Of 99 women, 57 (57.6%) had negative cytology, 14 (14.1%) had borderline change and 28 (28.3%) had mild, moderate or severe dyskaryosis at presentation. Fifty-five (55.6%) women used no contraception. When contraception was used, hormonal methods were preferred. Forty (40.4%) women were on HAART. CD4 counts at presentation were significantly lower in the dyskaryotic group [median 220, interquarti…	Colocation. A designated coordinator. Local and national guidelines to guide frequencey of screening, interpretaton, referals and follow ups.	Costs of call and recall, harder to reach population potential higher loss to follow up, coordination needed.	People not turning up to appointments. Extra vigilance has been required as most of our patients belong to ethnic minority and refugee groups and low coverage has been documented among this group of women, who are also a mobile population (22 patients in our audit were lost to follow-up after initial screening). They may have originated from countries where there is no screening programme and the…	A database of these cytology details is kept within the GUM department and an in-house call and recall system. Integrated with family planning, where the staff will ask client/prompt them to go for the annual smears. Services are increasingly being integrated with family planning and this may have aided uptake and surveillance as every opportunity is taken to ask about smear tests and whether the…		All staff, HIV and family planning clinic staff asking about latest smear test to ensure they are up to date. Providing support, education about screenin (LS). Where smears were not performed, this was generally in patients who defaulted despite repeated recall or because cytology was not indicated at the time (this was due to pregnancy in seven patients and a TAH in one patient). This relative s…	Lower awareness of the screening amongst different ethnical populations/cultures, fear of yet another diagnosis, conflicting social issues taking priorities over time.	All staff providing information about the screening test and asking if it is up to date in all appointments. Integrated care provides more opportunities for more staff to ask if tests are up to date. Staff providing education about cervical screening, support, careful explanations, dispelling myths and misconceptions. "A database of these cytology details is kept within the GUM department and an …	Offering the screening soon after HIV diagnosis.		There are potential cost implications for the time spent calling and recalling patients who have defaulted. With improved long-term survival in HIV. infection, further cost-effective measures may have to be developed to maintain effective cervical surveillance.				No
62	HIV primary care clinics+ HCV treatment	J Kieran MB*, A Dillon MB*, G Farrell MSc BSc RGN*, A Jackson MB*, S Norris MB†, F Mulcahy MB*, 2011 C Bergin MB*	High uptake of hepatitis C virus treatment in HIV/hepatitis C virus co-infected patients attending an integrated HIV/hepatitis C virus clinic	(Yes?) A review was undertaken to examine the outcomes of the HCV treatment programme. Our aims were to report on the outcomes of (1) HCV treatment, (2) monitoring of liver disease and (3) the prevalence of barriers for HCV clinic referral and treatment in our cohort.	HIV/HCV co-infection clinic within the Department of Genito-Urinary Medicine and Infectious Diseases at a Hospital; 386 HIV/HCV patients; 202/386 had been referred to the co-infection clinic and 107/202 had HCV treatment. In addition, 29/202 were undergoing pretreatment work-up.	Meso (Clinical integration)	Retrosprective cohort study. Chart review of patients co-infected with HIV and HCV (1987 since inception - 2009). Identify demographics, HIV and HCV status, and treatment outcomes b/n those referred and not referred	HCV treatment clinics integrated into primary care provision for HIV, facilitate treatment in HCV/ HIV co-infected patients. Patients referred from the main HIV clinic	Overall sustained virologic response (SVR) was 44%; SVR was equivalent in those who acquired HIV/HCV infection from intravenous drug use (IDU) and others. On multivariate analysis, patients who missed appointments, were younger, with active IDU and advanced HIV and who were not offered HCV treatment were less likely to be referred to the clinic. Patients attending the clinic were more likely to h…			For the HCV-infected individual, uncoupling of counselling and testing services from provision of HCV treatment has been identified as a major factor in limiting access to treatment. Despite the integrated clinic, nearly one-third of patients are yet to be referred. These patients were statistically younger and more likely to be women. Younger age group has previously been identified as a barrier…	Major delivery facilitators: Integrated service for HCV-infected patients, including counselling, testing, provision of HCV treatment. The clinic is integrated with PHC provision for HIV, facilitate treatment in co-infection. the need to prioritize HCV treatment and monitoring in this cohort and patients referred to the co-infection clinic were more likely to receive appropriate monitoring of the…		Includes multidisciplinary team including specialist nurses, on-site pharmacists, medical social workers and physicians with extensive experience in caring for IDUs									No
63	Unclear - T2D and COPD but not clear if HIV and if integrated + self-management programme	Jillian Inouye PhD, APRN; Mary G. Boland DrPH, RN, FAAN; Claudio R. Nigg PhD; Kathleen Sullivan PhD, RN; Anne Leake PhD, APRN-Rx; Debra Mark PhD, RN; and Cheryl L. Albright PhD, 2011	A Center for Self-Management of Chronic Illnesses in Diverse Groups	(No)This article presents one approach to developing effective methods to address the needs of ethnic minorities living with chronic illnesses. The interdisciplinary center focuses on family and community self-management interventions in ethnically diverse populations with chronic illnesses. Areas discussed are: 1)the operational structure for creating an environment conducive to interdisciplinar…	PHC settings and communities (churches, self-help groups, and non-profi t organization. University of Hawai‘i Center for ‘Ohana Self-Management of Chronic Illnesses (COSMCI) located in the School of Nursing & Dental Hygiene and funded by the National Institute of Nursing Research; Sample: n/a	Meso (Clinical integration, Professional integration)	Descriptive. Description of intervention	...The COSMCI uses a social cognitive theory framework to guide the application of established self-management interventions to Asian and Pacific Island populations (API) through three conceptually linked research projects on HIV infection, type 2 diabetes, and chronic obstructive pulmonary disease. Interventions are delivered separately, but the use of common conceptual framework & data measures…	This paper describes the fi rst two years of UH experience in developing an interdisciplinary research center focused on self-management of chronic conditions. This fi rst phase focused on building organizational capacity and establishing community relationships. While each research project addresses a distinct chronic condition, the use of social cognitive theory as the conceptual framework and …	The nature of the interdisciplinary efforts has increased the potential for success in these efforts.			The Administrative Core (AC) develops, coordinates and assures seamless integration of the Center efforts to achieve the mission and specific aims. Various formats of interventions but in synergy. The community-focused research may increase patients’ participation in their own care. As pilot studies recruited or will recruit primarily from churches, self-help groups, and non-profit organizations,…		The External Advisory Committee (EAC) provides overall guidance to the COSMCI. They include two physicians, a nurse-physiologist, a nurse-certified diabetes educator, and two psychologists. The Committee meets in person annually with conference calls as necessary		joint database allowing for further studies once the feasibility/pilot studies are completed						Political will and funding by national level institutions. The External Advisory Committee (EAC) provides overall guidance to the COSMCI. Committee members were selected based on expertise in self-management research, their role in the community and their strong history of collaboration. They include two physicians, a nurse-physiologist, a nurse-certifi ed diabetes educator, and two psychologists…	No
64	HIV + MH + Others	Jonsson et al., 2011	Human rights, mental illness and HIV: the Luthando neuropsychiatric HIV linic in Soweto, South Africa	(No) To describe the historical development of the Luthando clinic and its attempts to deal with the concerns of limited access to ART for mentally ill patients, and the lessons learned.	Soweto, South Africa (Upper midle income). Luthando Neuropsychiatric HIV clinic. n = 514 patients enrolled in the program.	Meso (professional integration)	Descriptive (program description)	Provides treatment and drugs for mental illness, HIV and TB. Single pharmacy database. Projects promoting adherence, eg. support groups using psychodynamic approach and beading/gardening to teach a skill. Adherence school using auxiliary social workers to teach adherence.	467 patients were available for outcome analysis: 95% were ART adherent; 38% missed a clinical visit for 2 or more months. 11% lost to follow up rate.			"Presumed non compliance" to ARV by mental health patients used as a reason to deny therapy (not in policy but assumption)	Integrated service delivery = less fragmented care and burden on patients with comorbidities. Joint income-generation projects help with drug adherence due to community element and generated income. The clinic expanded to a community site in the poor semi-urban district of Orange Farm, 45 kilometers from Soweto (the main site).		psychiatrists/mental health providers can be important care providers for both HIV and mental illness in settings that have a high burden of both diseases. Training and guidelines were provided in the early stages of the programme.		Improved advocay among these population is a further main objective	Access due to transport	Integration of drug provision means less queuing for pateints with comorbidities as psychiatric and ARV drug provision is integrated at a single pharmacy with a shared database		donor funded (vertical programme)		Patients with both comorbidities participate in care provided that they have the proper medical and social support.	No											Unclear
65	HIV/maternal and child health + cervical cancer screening using VIA and cryotherapy	Khozaim et al, 2014	Successes and challenges of establishing a cervical cancer screening and treatment program in western Kenya.	(Yes)To describe the challenges and successes of integrating a public-sector cervical screening program into a large HIV care systeminwestern Kenya	Kenya, Africa, 4 regional health facilties, 6787 HIV+ and HIV- women screened	Micro clinical, meso-professional, Macro.	Retrospectice descriptive study	Cervical screeningusing visual inspection with acetic acid (VIA) and cryotherapy integrated into Maternal-child health facilities (and AMPATH supported HIV clinics) offering screening to HIV+ and HIV- women.	Between June 2009 and October 2011. Results: In total, 6787 women were screened: 1331 (19.6%) were VIA-positive, of whom 949 (71.3%) had HIV. 1331 (19.6%) VIA positive, of these n= 949 (71.3%) were HIV positive. N=68 had invasive cancer which gave an incidence of 414 per 100 000 women per year. Amongst patients who underwent colposcopy guided biopsy, 27.9% had severe dysplasia, 10.9% invasive can…	Colocation and use of existing services and staff. Free appointments. Use of train the trainer system and access to specialised training from specialists from high income countries. Acccess to WHO guidelines. Most women had access to mobile phone/cell phones for appointment and follow up appointment reminders. Access to lay people for record and appointment keeping and reminders	Further treatment at seperate appointment meant high loss to follow up. Transport costs for patients. INadequeate supply chain management - lack of materials needed locally and nationally, import needed, takes time. Lack of staff and of skilled staff. Barriers to follow up included intermittent communication (some families shared one phone), transport costs to attend.	Loss to follow up. Lack of some materials needed locally and nationally. Loss to follow up. Supply chain management - lack of many materials nationally, import needed, takes time. Lack of staff and of skilled staff. Barriers to follow up include: intermittent communication (some families shared one phone), commute to referral.	Logistic support, supply chain management, screening roooms, equipment (import of some materials needed). Training. Training of staff. See and treat model whereby nurses could independently screen with VIA and treat with cryotherapy in a single encounter with a patient. Expansion of location. Logistic and supply chain support.	Understaffing and exhausted nursing staff, competing medical interests made it difficult to convince staff to train in new technique. Lack of skilled pathologists, meant delays in results. Lack of skilled colposcopy and LEET providers.	Training and mentoring of specialised nurses in cryotherapy, cervicography and ligade at a specilaist centre in Zambia who then trained and mentored other nurses. Two Kenyan gynecologists trained by US gynecologists. Nurses trained and mentored at specialist centre in Zambia, then they trained other nurses in Kenya. Lay people for medical records and reminders/booking appointments. Training of st…	High loss to follow up, even though using mobile phone reminders and medical cards. Some women share phone with whole family. Possible cultural aversion to disease of the reproductive organs and asymptomatic disease ( part of reasons for loss to follow up.)	Development of standardised screening and treatment algorithms. WHO guidelines. Mobile phone/cell phones - most women had access to these - used for appointment and follow up appointment reminders. Lay people used for record and appointment keeping and reminders. Educational awareness raising materials.. Mobile phone reminders. Community awareness campaigns. Training of staff have increased local…	Equipment and materials, screening rooms, some materials not avaialable in the country and had to be imported. Took time to get and make operational. Materials and equipment not available locally or nationally. Need for coming back for treatment - loss to follow up.	Provision of equipment and materials. Import of materials. Provision of screening rooms. Logisitics and supply chain management support. Import.	Cost of attending appointments in terms of travel and lenghty travel (appointments were free).	Free appointments and treatments.			Yes	Unclear	NA	Unclear	NA
66	HIV + SM	Kmiec, 2013. Abstract	Acceptance of Rapid HIV Testing in an Ambulatory Detoxification Setting	(No) To assess patients' acceptance of rapid HIV testing in an ambulatory detoxification setting	n=135; Setting: ambulatory detoxification program	Meso-Clinical Integration	Descriptive	HIV rapid testing offered at ambulatory detoxification program	Rapid HIV testing is accepted by a majority of patients in an ambulatory detoxification setting. 70.4% accepted testing; alcohol = 78% acceptance; opoids = 67.1% acceptance. Non-significant difference.	Testing integration	Poster abstract - no description of the program the testing is integrated into													No
67	HIV + MH + SA + Others	Kobayashi and Standridge, 2000	An integrated program for comprehensive HIV care	(No) To describe and discuss an integration initiative between psychiatric and substance abuse treatment staff and services within an AIDS clinic	Denver, US. AIDS Clinic, Denver Health Medical Center. n = nil.	Meso (Professional integration and organizational integration)	Descriptive (progrram description)	Clinic provides PLHA long-term care, acute walk in care and early intervention services located at neighbourhood health centers; dedicated HIV psychiatric, medication adherence, outreach and social work teams; half day clinics with speciality groups (oncology, neurology and dermatology); weekly meetings where the entire team reviews cases; coordinated treatment planning; medication adherence key …	No results from paper - reported results from other studies to describe benefits from different facets of the integrated program			Multiple services at one site may lead to dependency and resentment by patients who are not entitled or benefiting from funding. Staff and patients may be stigmatised. Confidentiality may be difficult to maintain.	Scheduled followup phone calls and home visits can support adherence. Active network of AIDS organisations provide housing, support groups, education etc. Proximity of offices allows quick consultation. Easy access, collegiate discussions. The patient can access the system from different points.	The model requires more staff and time for meetings.	medication adherence key clinical pathway reminds caregivers to ask about and routinely assess presence of active drug or alcohol abuse or mental illness. Multi-disciplinary team. Integrated team approach, mutual respect. Better work ethos, staff satisfaction. Continued education in aspects of care beyond their discipline.		weekly meetings - share knowledge and updates, coordinated treatment planning. 'Medication adherence key clinical pathway' care guideline incorporating multi disciplinary approach.		before each psychiatric or medical appointment, pharmacy prints out entire prescription list for each patient for last 6 months so provider aware of changes		Patients receive in-kind incentives (housing) to adhere to mental health or substance abuse treatment.		Weekly medication adherence meetings attended by staff in EIC and AIDS clinics - collaboration, multi-disciplinary teams share clinical knowledge, discuss issues with adherence, every new patient is reviewed, treatment plan, promote link to outpatient department prior to discharge (better follow-up). Multi-disciplinary treatment planning, including community organisations. Discussions, respect fo…	No
68	HIV+hypertension+diabetes	Kotwani et al, 2014	Evaluating linkage to care for hypertension after communitybased screening in rural Uganda	(No)To determine the frequency and predictors of hypertension linkage to care after implementation of a linkage intervention in rural Uganda.	Rural Uganda;2252 Adults	Meso (Clinical integration)	descriptive	Testing and referral for hypertension treatment	Over 5 days, 2252 adults were screened for hypertension and 214 hypertensive adults received a linkage intervention for further management. Of these, 178 (83%) linked to care within 6 months (median = 22 days). Independent predictors of successful linkage included older age, female gender, higher education, manual employment, tobacco use, alcohol consumption, hypertension family history, and refe…															No
69	HIV + SM	Krusi et al, 2009	An integrated supervised injecting program within a care facility for HIV-positive individuals: a qualitative evaluation	(No) qualitative evaulation of a supervised injecting programme within a care facility	One HIV focused care facility in Vancouver, Canada. 22 HIV-positive IDU (6 residents and 16 day-program) + 7 health workers	Micro-Service Integration	Qualitative (semi-structured interviews)	The Dr. Peter Centre (DPC) offers a day-health program for 230 adults and a 24-bed assisted-living residential program. Approximately 40% (or approximately 93) of day-program participants are IDUs. The DPC offers basic support such as hot nutritious meals, showers, laundry facilities, referrals to social services and HIV-specialists as well as counselling and nursing support. The supervised injec…	Participant and staff reports indicated that the integrated supervised injection program influenced IDUs’ access to care by building more open and trusting relationships with staff, facilitating engagement in safer injection education and improving the management of injection-related infections. Participants and staff viewed the program as facilitating the delivery of care through mediating overd…	The paper is qualitative so looks at the advantages and disadvantages of the intervention	The paper is qualitative so looks at the advantages and disadvantages of the intervention	For some participants, however, feelings of shame and fear of judgment in relation to their drug use limited initial uptake of the program.	Participants and staff viewed the program as facilitating the delivery of care through mediating overdose risks, reducing the need to punitively manage drug use onsite and reducing the risks of encountering used syringes on the premises. The HRR facilitated the delivery of care at the DPC by creating a legitimate and safe physical space for injecting illicit substances. Our findings identify mech…		Building more open and trusting relationships with staff. Nurse led clinic. same as in the results section				properly discharged syringes at the facility.				Reduced punitive measures, instead, supportive environment. Close contact, oversight and collaborative practice. The relative success of harm reduction interventions is shaped by the social environments in which they occur and is affected by factors such as the discrimination and stigmatization of IDU	No											High
70	HIV + Cervical Cancer	Kumakech et al 2015	Integration of HIV and cervical cancer sreening, perceptions and preferences in communities in Uganda	(No) To explore perceptions and preferences of community members in Uganda, including women, men, and village health teams, regarding the integration of HIV and CC screening services in a single-visit approach	Sample: 88; Setting: 3 Hospitals in Uganda	Micro	Qualitative /descriptive (focus groups and interviews)	Pre-integration study views on HIV screening and cervical cancer screening- qualitative study exploring views on integration pre-integration	The women found the idea of integration feasible and acceptable															No
71	HIV + MH + SA	Leclerc et al., 2005	Antiretroviral adherence by patients with schizophrenia (Paper in French, Summary in English)	(No) To describe the clinical, immunologic and virologic course after starting ARV amongst patients with schizophrenia	France. n = 7 cases.	Meso (Professional integration and organizational integration)	Case Series	Multidisciplinary management by specialists in infectious diseases, addiction-related disorders, treatment adherence and compliance, and psychiatrists, as well as social workers, home care agencies and patient advocacy and assistance groups. Coordinated medical-psychiatric follow up at least once per month.	Following began between May 1996 and August 1997; Follow up ended in January 2002 - 5 patients had undetectable viral loads, 1 died of from mixed terminal cirrhosis (alcohol abuse and hepatitis C) and one had only partially controlled viral load due to poor adherence.				Individuals with schizophrenia can respond well to antiretroviral treatment, although response may appear slow; they can adhere to complex treatment regimens as long as they receive well coordinated and sustained multidisciplinary support.											No	High	N/A	N/A	N/A
72	HIV + SM	Lee et al, 2015	Implementation of drug and HIV risk counseling in MMT programs in Taiwan	(No) To examine the feasibility and document the implementation of counsellor-delivered Behavioural Drug and Risk Counselling (BDRC) as a component of methadone maintenance treatment programmes	n=90 ; TaiwanMMT clinics	Micro Clinical Integration	Randomised trial; two-arm design - treatment as usual vs MMT+BDRC	Integrating HIV risk counselling and motivational interviewing (weekly counseling in first month, bi-weekly in months 2 and 3, monthly in months 4 to 7 - topics include biological and pharmacological mechamisms of drugs, skills to reduce and avoid HIV risk behaviours, maintaining or improving adherence, est non-drug related activities supporting recovery) as a component of methadone maintenance t…	Counselors able to deliver BDRC. Some differences in fidelity between sites and counselors, Multiple and varied factors influencing intervention fidelity, including counselor's professional background and past training, site/organisational characteristics, frequency of clinical supervision		Abstract only													No
73	HIV + MH	Lemmon and Shuff, 2001	Effects of mental health centre staff turnover on HIV/AIDS service delivery integration	(Yes) To investigate the effect of mental health centre staff (MHCS) turn-over on HIV/AIDS service delivery integration across 3 service delivery components: primary health care, mental health services, and HIV/AIDS dedicated care coordination	Indiana, US. n = 51 MH staff from 17 mental health centres that participated in the Indiana Integration of Care Program (IICP)	Micro Clinical Integration	Randomised trial; two-arm design - treatment as usual vs MMT+BDRC	IICP is a federally-funded project designed to integrate MH services into Indiana’s existing HIV/AIDS service delivery system. Existing components of the system include primary health care and HIV/AIDS dedicated care coordination.	Results indicate that MH service providers’ turnover rates do not have an overall negative effect on HIV/AIDS service delivery system integration. The exception to this was that the turnover rates did have a negative effect on the global assessment of internal system integration, i.e. within the MH centres themselves. Overall, system integration does not appear to be occurring on any regular basi…			Service coordination between MHCS and primary care physician less than optimal. Majority of participants (66%) knew patient’s primary physician's name, yet half had never discussed the patient’s treatment with the physician. unintended potential consequence of responsibility for system integration residing primarily within one segment of the system- inherently fragile and susceptible to disruptio…	Integration within a federal program	mental health service providers’ turnover rates do not signi cantly differentiate system integration, except the global assessment of internal mental health system integration. (35%) reported feeling as if the patient’s primary care physician was never interested in working with them in treating the patient - may account for why 41% never initiated contact with a patient’s primary care physician…	Integration relying on trust, personal relationships	40% reported feeling well informed about physician’s plans for treating the patient - assume the patient is information source. In higher functioning cases this is appropriate; however, given the chances for misperception, the highly charged nature of this stigmatized and life-altering disease, the potential for cognitive impairment associated with AIDS, the complexity of medical treatment regime…				System integration takes staff time and effort. Integration is the result of personal relationships and trust shared among service providers within the system. Current funding sources rarely provide resources for this thus insuring against the likelihood it will happen.		Possible lack of sustainability. An unintended potential consequence of having responsibility for system integration residing primarily within one segment of the system. The centralized system suffers in that it is inherently fragile and susceptible to disruption, especially true in rural areas and small towns in which one HIV/AIDS care coordinator is responsible for all care coordination activit…	Participants felt supported by various important groups of people such as other clinicians at their centre, the centre director, their supervisor, psychiatrists within the organization, other local health professionals and mental health practitioners outside the organization for their work with people diagnosed with HIV/AIDS.	Yes											Unclear
74	HIV + SM	Lombard et al, 2009	Adaptations across clinical sites of an integrated treatment model for persons with HIV and substance abuse	(Yes, provider perspective only) In the context of the COST HIV-SA integrated intervention, explore healthcare providers' perspectives on what adaptations were made, understand how adaptations impacted degree of integration, clarify pros and cons of more vs. less integrated treatment, and develop initial recommendations for integration of HIV and SA care	3 HIV clinics in central North Carolina: 1 public academic medical centre, 1 colocated academic medical centre, 1 colocated community health centre; n(combined)=12	Macro (system integration) and Meso (professional integration)	Cross-sectional	The COST treatment model provides integrated substance abuse treatment for patients triply diagnosed with HIV, SA, and mental illness through collaborative communication between medical providers and licensed clinical social workers (BHPs) and related activities (e.g. motivational interviewing, individual and group therapy, psychiatric assessments)	All sites integrated substance abuse treatment into routine HIV medical care to varying degrees - each model (integrated vs. colocated) presented different strengths and problems		Only staff members involved with implementation were interviewed; group interview process may have inhibited honest disclosure; diversity of three sites		Both models - dedicated space essential . At the integrated care site - dedicated space for BHPs because administrative staff viewed addiction treatment as a core clinic service. Although two BHPs had to share office space, access to clinic interview rooms. At the colocated sites, office space more precariously given. For example, expectation that the BHP see patients in an administrator’s office…	In the colocated sites, space was often in jeopardy and was a constant source of stress. BHPs were not seen as ‘‘part of the clinic,’’ were more vulnerable to the shifting priorities of clinic management, and were required to champion their logistical needs in addition to their clinical responsibilities	integrated care site - all staff members were part of a single program. BHPs had greater logistical support at the integrated site.colocated model offered more opportunities for disciplinary autonomy.	Colocated - substance abuse seen as independent - patients signed release of information forms, as needed, to permit communication between different kinds of providers. - between individual providers, not in team meetings. In the small co-located site, while communication increased directly with the number of hours a BHP spent in the clinic, informal communication between providers was highlighte…	integrated -exchange of information among BHPs and medical providers occurred through universal consenting procedures. Formal communication via team meetings and shared use of electronic medical record (EMR) system. Easy communication with patients, family, and affiliated care providers about behavioral and medical information. Joint use of the EMR core element in integrated service delivery. int…							Yes											Low
75	Substance misuse + HIV therapy	Lucas et al, 2004	Directly Administered Antiretroviral Therapy in an Urban Methadone Maintenance Clinic: A Nonrandomized Comparative Study	(Yes) A comparison of standard care against adherence treatment in a DAART programme offered in an urban MMT clinic	To date, 38 participants have been enrolled in the DAART intervention, and 50 standard care patients and 40 adherence support patients have been randomly selected.We initiated a pilot study of DAART in a university-associated methadone maintenance clinic in 2001. We compared results for DAART participants with those for 2 nonrandomized cohort-matched control groups. USA	Macro Systems Integration	Qualitative	DAART staff members also provided education about HIV infection to DAART participants. Patients newly enrolling in the methadone program were required to come to the methadone clinic 7 days per week. The second group (the adherence support group) was selected from patients enrolled in a program that included case management, nursing education and medication tailoring, group education, and peer ad…	• Receiving methadone therapy; all; • Prior exposure to combination ART: DAART group = 63%; standard care group = 76%; adherence support group = 75%; • CD4 cell count (cells/mm3): DAART group = 171 (43-282); standard care group = 185 (39-361); adherence support group = 188 (61-360); • HIV-1 RNA levels (copies/mL): DAART group = 78,221 (19,818-261,438); standard care group = 38,117 (7576-111,336);…	Subjectively, we noted that DAART led to changes in the “HIV culture” at the methadone clinic, including greater dialogue among patients and staff about HIV infection and its treatment and greater collaboration between substance abuse providers and medical providers.		39% in DAART group discontinuation of care due to not turning up or discharge due to continued substance misuse.	This strategy (DAART in methadone clinic) may increase rates of virus suppression, compared with rates for patients receiving self-administered antiretroviral therapy.				DAART led to changes in the “HIV culture” at the methadone clinic, including greater dialogue among patients and staff about HIV infection and its treatment and greater collaboration between substance abuse providers and medical providers.	Long term treatments, different need of frequency of medication for methadone and ART. Side effets, 1 person discontinued care due to persistent nausea.	Observed therapy combined with take home doses.					Yes	High	Moderate	Low	Low
76	HIV + SM	Lucas et al, 2007	Adherence, Drug Use, and Treatment Failure in a Methadone-Clinic–Based Program of Directly Administered Antiretroviral Therapy	(Yes) To examine factors associated with retention to DAART, adherence to supervised doses, and virologic failure for a methadone treatment program that does DAART.	Methadone maintainance clinics (university and community), USA; n= 88 Methadone-maintained, HIV patients (78 remained for viral load measurement)	Micro-Service Integration	Case control trial	Nurse administed methadone in private offices with doses of ART for self administration.. Participants who meet SA treatment goals are granted increasing numbers of methadone 'take-home' doses over time.On days when participants received a supervised dose of ART, they were asked about adherence.	Active drug use associated with a twofold increased risk of intervention drop-out and non-adherence with supervised doses. Adherence with supervised doses strongly associated with virologic failure. Fewer than half of the total DAART were supervised (as DAART was only supervised on methadone dosing days) in most participants. This could be the explanation for why the % of doses supervised was not…	DAART can be successfully integrated into methadone treatment programs with high feasibility and participant acceptance.	The logistical advantages of linking DAART to SA treatment are accompanied by an inherent disadvantage; namely that dropout from SA treatment entails discontinuation of the adherence intervention. Hence, retention to SA treatment imposes a ceiling on the success of DAART.	discharge from the methadone program-ongoing or relapsed drug use. Time to digest both methadone and ART in normal methadone session too short. Fear over confidentiality.ART supervision at the methadone window was not acceptable to the majority of participants: time was often inadequate for ingestion of pills (particularly regimens with larger pill burdens), many participants had concerns about c…	Another private room for the supervised ART dose. Staff also helping clients with advocacy and communications with social care and other providers.		Staff members who supervised therapy often developed therapeutic relationships with participants, advocated for them, and helped them to communicate with their medical providers or with social service providers. (no evidence provided)			logistical advantages of linking DAART to substance abuse treatment are accompanied by an inherent disadvantage; namely that dropout from substance abuse treatment entails discontinuation of the adherence intervention. In this sense, retention to substance abuse treatment imposes a ceiling on the success of DAART						No
77	HIV + Colorectal Cancer	Maguire et al, 2013	Integration of anal Pap screening into a colposcopy clinic for HIV-infected women	(No) To assess feasibility of a pilot project of an anal dysplasia clinic within an existing HIV colposcopy clinic	Sample: 124 women; Settings: South Florida urban university hospital HIV colposcopy clinic	Micro-Service Integration	Descriptive	anal dysplasia clinic within existing general HIV clinic with colposcopy - Women attending the clinic were offered anal Pap screening with referral to high-resolution anoscopy (HRA) for abnormal results. A video developed by the Pennsylvania/Mid-Atlantic AETC provided anal Pap technique training to Advanced Registered Nurse Practitioners. The protocols for specimen collection included Dacron swab…	114 (92%) had ASCUS, ASC-H, LSIL or HSIL. Low follow up rate after positive results (64%).			Low follow up rate (64%).	support from the university, the hospital and the Florida/AIDS Education and Training Center (AETC),		A video developed by the Pennsylvania/Mid-Atlantic AETC provided anal Pap technique training to Advanced Registered Nurse Practitioners; AETC funded two gynaecologists to attend ASCCP’s high-resolution anoscopy (HRA) training;									No
78	Hep C prevention of HIV	Maistat et al, 2014	Advocacy for access to HCV treatment in Ukraine OR HepC integration into HIV prevention programs	(No)In 2009, in accordance with WHO recommendations on complex prevention services package for IDUs, Allaince Ukraine launched its pilot HBV screening and vaccination programs for MARPs (IDUs, MSM) with technical support provided by WHO. In 2010, (No) Alliance Ukraine also launched HCV screening programs for MARPs to get HCV prevalence data as well with the aim to get reliable data on HCV prevale…	Ukrainian regions and involving around 120NGOs from all over Ukraine; Not specified	Meso (Professional, Organisational integration) and Macro integration (negociating price with pharmaceutical companies)	Descriptive	The following methods were used: 1) HCV public awareness campaigns among general population, professional communities and vulnerable groups which included: -HCVcreening among vulnerable groups (HIV positive people and IDUs) -trainings and senminars for medical doctors -HCV schools and trainings for patients -information materials distribution,motivating people to get HCVtested 2) mobilizing commu…	(Lessons learned) HepC integration in HIV prevention programs was crucial for changing situation in HCV area in Ukraine. Mobilizing communities played key role in advocating for National Program and local hepatitis programs and state funds for treatment. Alliance Ukraine managed to develop the network of 120 NGOs and more than 200 activists from all over Ukraine and involve them in the campaign t…	NA			HepC integration in HIV prevention programs was crucial for changing situation in HCVarea. Mobilizing communities played key role in advocating for HCVNational Program and state funds for treatment.								Our direct negotiations with pharma resulted in price reduction by2.5 times! for treatment for Alliance´s programs and state funded program as well.Price for diagnostics was reduced twice.			No	No
79	HIV clinics + cervical cancer screening using VIA and cryotherapy	Martin CE 2014	Evaluation of a single-visit approach to cervical cancer screening and treatment in Guyana: feasibility, effectiveness and lessons learned	((Yes)To evaluate a cervical cancer prevention project in Guyana utilizing visual inspection with acetic acid (VIA) and immediate cryotherapy in a single-visit approach; and to identify lessons learned to inform the improvement of cervical cancer prevention programs in Guyana and other low-resource settings.	Guyana, Africa, 10 HIV treatment clinics across the country, 8 general sites. 47% of screening in main hospital site. 21597 HIV+ and HIV- women.	Micro-clinical. Meso-professional and organisational. (existing staff trained)	Retrospectice medical record review	Physicians and non-physicians trained in cervical cancer screening using VIA and cryotherapy. Some were also trained in the use of LEEP. Women attending HIV or cervical cancer prevention clinics were offered screening in a see and treat model. Women with large lesions or suspected cancer were referred for LEEP.	During the 42-month interval, 21 597 new screenings were performed, reaching 95% of HIV+ women enrolled in care and 17% of women aged 25–49 years in Guyana. The VIA+ rate was 13% (n = 2806); 85% of women eligible for cryotherapy received immediate treatment. Half of VIA+ women treated with cryotherapy or loop electrosurgical excision procedure returned for a 1-year follow-up screening (n = 1027);…	The single-visit approach-based program is feasible, effective, and when scaled up, likely to have an impact on overall incidence of cervical cancer. Competing priorities and lack of clinical space made many fee lthey were not meeting their clients needs.The main barriers to employing the single-visit approach were related to supplies and equipment, such as malfunctioning of the cryotherapy unit.…	Non-physician providers were more likely to continue offering services than physicians. Most programmatic challenges were related to systemic rather than technical/ clinical issues. A total of 71 providers trained, but at study period end, 49 (69%) trained providers were still offeringVIA, cryotherapyand/or LEEPservices. Non-physician providers were more likely to continue providings ervicest han…													Yes	Most programmatic challenges were related to systemic rather than technical/ clinical issues. The single-visit approach-based program is feasible, effective, and when scaled up, likely to have an impact on overall incidence of cervical cancer. Services can be shifted to non-physicians for scale-up of high-quality cervical cancer prevention services nationally. To ensure sustainability and expansi…	Unclear	NA	Unclear	NA							Unclear
80	HIV + MH + SA + Others	McCarthy et al., 1992	A women-only clinic for HIV, genitourinary medicine and substance misuse	(No) To compare women who attended a WOC (women-only clinic), providing HIV testing, HIV follow up, genitourinary screening and substance misuse service; with those attending JHC a mixed-sex, daytime genitourinary clinic and an HIV out-patient clinic	London, UK. Multi-site (Women's only clinic, mixed clinic and HIV outpatient clinic both within St Stephen's Clinic). n = 113	Meso (Professional organization)	Intervention	Integration of HIV, genitourinary screening and treatment, family planning services and substance misuse services, supported by paramedical services including counselling and psychotherapy and help with social welfare benefits and dietetics. HIV positive women are referred as necessary to the specialist HIV services within the Kobler Centre day ward and Westminster Hospital inpatient wards.	WOC attracted more new patients (68 compared to 43 at JHC), attended by 14 HIV positive women, 8 substance misusers; 81% were screened for genitourinary infection and 19% had HIV tests - twice the rate of JHC; 88% WOC attracted 44% of HIV positive women registering at St Stephen's for the first time. This group was compared against the HIV clinic and the WOC had 93% follow up amongst HIV positive…	Overview of preference for a women's only clinic providing integrated care	Survey is not comparative between control and intervention	male dominated out-patient services	The women attended the WOC because they liked to use a waiting room exclusively reserved for women (35%). All women with young children found child care arrangements easier in the evening (table 3). Relaxed atmosphere of the clinic. Feeling at ease with the clinic environment is probably an important determinant of regular clinic attendance.		The women attended the WOC because they preferred to see a female doctor (62.2%), preferred female clinic staff (504%)All the staff are female. The clinic is routinely staffed by a receptionist, initially one and later two doctors, two nurses, and a health adviser. In February 1992 a family planning service commenced, staffed by a family planning trained doctor and nurse (funded by GUM services).…					source of funding remains an essential problem in the provision of an integrated family planning service.				No	Low	High	High	Unclear							Unclear
81	HIV + Cervical cancer sceening (Pap).	McCree-Hale et al, 2011 (poster)	Making the case for better integration of cervical cancer screening and treatment for HIV-infected women attending care and treatment clinics in Dar es Salaam, Tanzania	(Yes) Cervical cytology was performed to estimate the prevalence of squamous intraepithelial lesions (SIL) and determine patient follow up for treatment of histologically confirmed SIL.	Dar es Salaam, Tanzania, HIV clinics, 1440 women (from Dec. 06 - Aug. 09)	Micro-clinical. Meso-professional. (same staff performing screening)	Case series	Between December 2006 and August 2009, physicians in HIV care and treatment clinics in Dar es Salaam, Tanzania performed conventional PAP smears on 1440 women who voluntarily accepted a cervical screening. Slides were prepared and sent to the histopathology lab at the Muhimbili National Hospital, Dar es Salaam, for examination.	24 (8.61%) of women had squamous intraepithelial lesions (SIL). On cytology, 72 (5%) had (lowgrade) LSIL and 49 (3.4%) had (high grade) HSIL. On histology, 889 (61.74%) of all women screened had cervicitis or inflammation. Of those positive for SIL, 95 (76.61%) had cervicitis or inflammation. None were found to have invasive cancer. Of the 124 women with SIL, 5 (4%) presented for follow up and tr…	Single visit models including immediate treatment with cryotherapy are effective and context appropriate	High loss to follow up, only 4% attended follow up appointment. lack of adequate screening coverage and timely access to treatment	non attendance, lack of adequate screening coverage and timely access to treatment	Single visit models including immediate treatment with cryotherapy are more effective and context appropriate		district tracking using lay health workers									Yes	NA	NA	Unclear	NA
82	HIV + SM	McNeil et al, 2014	Impact of supervised drug consumption services on access to and engagement with care at a palliative and supportive care facility for people living with HIV/AIDS: a qualitative study	(No) To explore how the integration of comprehensive harm reduction services, including supervised drug consumption services, into a residential Canadian palliative and supportive care facility for PLHIV shapes access to and engagement with care	Residential HIV/AIDS care facility in Vancouver, Canada; n=13	Micro-Service Integration	Qualitative	The residential HIV/AIDS care facility mediates access to palliative and supportive care services and minimises drug-related harm through access to harm reduction supplies, nursing support, and environmental support	Integrating harm reduction services into a residential palliative and supportive care setting helped mediate access to care for HIV-positive drug users, and provide several other positive outcomes	Demonstrates importance of considering structural and environmental context of healthcare services delivery to improve access to and engagement with care for drug-using PLHIV	Small sample size that may not be representative of study population; limited transferability due to single recruitment site		While larger-scale studies are needed to determine the impact of this approach at the population level, it is noteworthy that participants reported that being administered HAART in a welcoming and structured environment increased adherence. Our findings illustrate how changes to the structuralenvironmental context of healthcare services delivery (i.e. accommodating illicit drug use in accordance …											No
83	HIV + Colorectal Cancer	Momplaisir et al, 2012	Preventive cancer screening practices in HIV positive patients	(No) To evaluate whether receiving care in an integrated clinic is associated with higher non-AIDS defining malignancy screening among those with HIV by comparing colorectal cancer screening and breast cancer screening among individuals with and without HIV	Sample: 762 surveys included for analysis 401 HIV +ve and 361 HIV -ve; Setting: 1.An ID non-integrated clinic; 2. an integrated clinic with ID specialists and expert Primary Care Providers managing both primary and HIV care; 3. a general internal medicine clinic	Meso (organizational and professional)	Cross-sectional (compares 3 diff clinic settings to determine odds of cancer screening)	Cancer screening in ID and internal medicine clinics.	Patients with HIV less likely to be current with their colorectal cancer screening (CRCS) (54.4% versus 65.0%, p 0.009); mammography rates were 24.3% versus 62.3% if done during the past year (pB0.001), and 42.0% versus 86.7% if done during the past 5 years (pB0.001). In adjusted models, the odds of colorectal cancer screening in HIV-positive patients compared to negative controls was not statist…		A growing model of care for patients with HIV is to be enrolled in clinics such as community health centers where HIV and primary care are integrated and addressed at the same site. However, the study did not find a positive correlation between being enrolled in integrated care and cancer screening. In fact, BCS rates were lower in the integrated care clinic.	The discrepancy in BCS between those with and without HIV could be down to an informal weighing of the benefits to be gained from screening. If HIV is perceived as a death sentence, patients and providers might prioritize health investments with short time horizons. Other potential barriers to BCS even in women with stable HIV disease are psychosocial factors such as homelessness, substance abuse…	Unlike mammography use, we did not find lower CRCS rates in HIV-positive patients after adjusting for demographic and clinical variables. Historically, CRCS has far worse adherence than mammography, however, patients with HIV are at increased risk of developing bowel-related pathologies. Human papillomavirus-related anal cancer, cytomegalovirus, and tuberculosis colitis, infectious or medication …		The number of visits to a PCP was strongly associated with the receipt of CRCS and BCS.							Probably the least likely is the stigma associated with HIV which has been documented to still exist (Logie & Gadalla, 2009). More likely is an informal weighing of the benefits to be gained from screening. If HIV is perceived as a death sentence, patients and providers might prioritize health investments with short time horizons		Yes	Low	Unclear	Unclear	Low					Unclear
84	HIV + colorectal cancer	Momplaisir et al, 2014	The Role of Primary Care Physicians in Improving Colorectal Cancer Screening in Patients with HIV	(No) To evaluate 1) the proportion of patients with HIV who had any type of colorectal cancer (CRC) screening and 2) whether having a primary care physician (PCP) or seeking care in an integrated care practice is associated with higher CRC screening	Sample: 115 chart abstractions, selected from a larger project called the Medical Monitoring Project - participants age 50 and older; Setting: Community based sample of patients with HIV seeking care from a variety of different practices across the City of Philadelphia, USA	Meso (organizational and professional)	Cross-sectional	HIV and primary care addressed at the same site by a PCP - a GP such as a general internist, family practitioner, nurse practitioner or physician assistant with or without expertise, in-charge of the patient's primary care.	Out of 123 chart abstractions, 115 had a complete clinical record from MMP. The overall proportion of patients who received CRC screening was 46.9%. Having a documented PCP was the only factor strongly associated with CRC screening. Rates of screening 66.7% among those with a PCP versus 28.5% among those without one (p<.001). After adjusting for race, socioeconomic status, substance and alcohol a…	Given that integrated care clinics, in addition to providing primary care, also provide extensive social services which are much needed in patients with HIV, CRC screening would be lower if these comprehensive clinics did not exist.						Data was obtained by means of chart abstraction, therefore possible that the proportion of CRC screening was underestimated								Yes	High	Unclear	Unclear	Unclear					Unclear
85	HIV + DM + HPT	Monroe et al, 2012 (Abstract only)	As if HIV weren't enough: Perspectives on managing medical comorbidities in people with HIV	(No) To explore perceptions relating to having HIV that is complicated by DM or HPT; to elicit barriers and facilitators of medication adherence	Sample: 35 individuals with HIV and DM or HPT Setting: HIV Clinic in Baltimore, Maryland, USA.	Micro (clinical integration)	Qualitative (6 focus groups)	No integrated activities/ intervention. Barriers and facilitators elicited may give insight on what is important for an integrated intervention. Conclusion may also be useful: achieving control of medical co-morbidities is an important component of comprehensive HIV care, however, interventions should include lifestyle modification and integration of disease management (not just medication adhere…	Results by thematic domains: (1) perceptions of HIV vs other conditions : co-morbid conditions viewed as a greater threat than HIV; expressed frustration of not being able to control comorbidities ; (2) attitudes towards medication : perceived ineffectiveness of medications for comorbidities and lack of clinical consequences of missed doses (not sure what this means) were key sub-themes ; (3) acc…									NCD medication not effective enough, so no consequence when one forgets to take them.	Peer support to check up on adherence of medication for HIV and NCD.					No
86	HIV/ family planning + cervical cancer	Moon et al, 2012	Implementation of cervical cancer screening using visual inspection with acetic acid in rural Mozambique: successes and challenges using HIV care and treatment programme investments in Zambézia Province	(No) describe key challenges of rollingout a VIA-based cervical cancer screening program in a rural, extremely resource-limited setting.	Five rural family planning clinics (4 health facilities and 1 referral hospital) in Zambézia Province, Mozambique, 4651 women	Micro-clinical	Cross-sectional	Nested cervical cancer screening into family planning clinics at select sites also receiving PEPFAR support for antiretroviral therapy (ART) rollout. Visual inspection with acetic acid (VIA) by maternal child health nurses. Cryotherapy using carbon dioxide as the refrigerant was provided at clinics; loop electrosurgical excision procedure (LEEP) and surgery were provided at the provincial hospita…	Twice as many women (4651) were screened for cervical cancer than the target set by the Ministry of Health (1920). VIA was judged positive in 8% (n=380) of women. 61% of VIA positive women had cryotherapy, 4% of VIA positve with lesions required referral. Same day treatment among those positive: 61% (n=221), By the last quarter of the year, 96% of cryotherapy eligible women received treatment on …	Prior to initiation of this service, there were no available cervical screening or colposcopy services and no cryotherapy or LEEP treatment for cervical precancerous lesions in Zambézia Province. For the vast majority of women screened, the VIA screening consultation provided them with their first gynaecologic examination outside of pregnancy. As a secondary benefit of the VIA screening examinati…	Reasons for not receiving needed cryotherapy include equipment problems from either malfunction or theft of parts, as well as unavailability of trained personnel to perform cryotherapy due to other workload demands.	physical conditions of clinics. health manpower shortages and logistical limitations.	family planning clinics to have minor renovations that were financed with funds provided through the PEPFAR HIV care and treatment program, in all four clinics along with provision of all equipment such as gynaecology examination tables, examination lights, specula, cryosurgery equipment and consumables such as latex gloves and CO2	limited health sector staff; excessive workload and high staff turn-over rates , particularly in the rural areas. Staff pulled to do other tasks meant delayed appointments or unavailable services.New equipment unfamilar to staff. Theft of equipment. No technicians trained in maintenance.However, health manpower shortages, equipment problems, poor paper record systems and a limited ability to foll…	FGH provided logistical and training support to screening, including equipment purchase and distribution, minor facility renovations, in-service training of national health system nurses and doctors, weekly clinical mentoring and on-the-job training of nurses tasked to perform VIA and cryotherapy and assistance for program data collection and analysis. a strong collaborative relationship between …	o electronic record systems, requires that numerous forms and excessive repetition of information. Poor hospital record keeping makes follow up difficulThe current monitoring and evaluation system does not allow for ease in follow-up of these 16 women between the clinic in which the VIA was performed and outcomes of their subsequent visit to the referral centre, though we know that 14 of 16 women…	Conversations with clear guidelines and realistically attainable goals; (2) a strong collaborative relationship between clinic personnel and FGH; and (3) a hands-on supportive approach from FGH using both local and expatriate expertise fostered a strong mentoring relationship for the local nurses. MISAU have already begun and are under review to explore the introduction of an electronic database …	The introduction of VIA and cryotherapy services brought new equipment that was unfamiliar to the health staff. Cryotherapy equipment was imported either from South Africa or the US. During year one, two other reasons for services at multiple sites being delayed or halted included: (1) theft of equipment parts of the cryotherapy apparatus, requiring weeks to purchase replacement material; and (2)…	In order to overcome this problem, initiatives were implemented to better secure equipment from theft and intensive training to increase the number of technicians for equipment maintenance.		Family planning clinics to have minor renovations that were financed with funds provided through the PEPFAR HIV care and treatment program,		The need for coordination of various administrative, clinical, and laboratory (referral-level) services are achieved through locally employed Zambian nationals, with technical assistance from expatriate American clinicians and administrators living within the country, in a ‘‘shared leadership’’ model. We feel that there are three factors that contributed favourably to the successes experienced in…	No
87	HIV + cervical cancer	Morgan et al, 2014 (poster abstract only)	The impact of low cost cervical cancer screening by VIA method for HIV positive women in Guyana: a focus on the largest HIV care and treatment site	(No) Describe the implementation of a VIA programme into a large HIV care and treatment site	National Care and Treatment Centre (NCTC) in Guyana, 1831 women	Unclear (co-location)	Cross-sectional	The implementation of the VIA programme commenced in January 2009 to foster prevention and treatment of cervical cancer through the single visit approach. VIA is a baseline test for all HIV positive women and is reinforced by NCTC health team which also promotes annual VIA screening. This service also extends to all women to increase VIA access.	When compared to National VIA screening, NCTC accounted for 28.1% (272/969) and 43.8 % (284/648) of HIV positive women screened for cervical cancer in 2012 and 2013 at 17 and 19 VIA sites respectively. In 2011, 2012, and 2013, 790, 445, 596 were screened, of which 3.4%, 10.6%, and 3.4% had positive VIA results; 42.9%, 61.1%, and 47.6% of HIV positive women were screened, respectively.	Prior to the introduction of VIA services at HIV C&T sites, HIV positive women had limited access to cervical cancer screening due to cost, knowledge, convenience and access. The high coverage of screening can be attributed to its integration into the HIV programme, continuity of service, skilled staff and strategic location at largest public hospital in the capital. When compared to National VIA…														No											High
88	HIV + cervical cancer	Mungo et al, 2013	Prevalence, characteristics, and outcomes of HIV-positive women diagnosed with invasive cancer of the cervix in Kenya	(Yes) Addition of in-clinic LEEP versus only referring patients	FACES clinic, Kisumu, Kenya, 4308 HIV positive women	Unclear (co-location)	RRR- before and after study	Women were screened for cervical cancer with VIA, followed by colposcopy with biopsy when necessary. An external interprets the biopsy samples obtained during either colposcopy or LEEP. Change to referral system being examined: Prior to June 2009, all women with ICC were referred to a regional hospital. After this date, women with stage IA1 disease were offered treatment with loop electrosurgical…	1.3% diagnosed with invasive cervical cancer (58/4308), of whom 93.1% (54/58) had stage IA1 disease, of whom 66.7% (36/54) underwent LEEP, 12.9% (7/54) had a total abdominal hysterectomy, and 20.4% (11/54) had unknown or no treatment. At 6, 12, and 24 months after LEEP, 8.0% (2/25), 25.0% (6/24), and 41.2% (7/17) of women had a recurrence of cervical intraepithelial neoplasia 2 or worse, respecti…	During the referral-only period, only a third of the women with ICC received a TAH, with more than half having received no treatment or being lost to follow-up. Long waiting times, sizeable co-payments, and lack of staff availability all contributed to the lack of treatment access. When offered LEEP in-clinic or referral for the treatment of stage IA1 disease, all eligible women chose LEEP perfor…		Loss to follow up of women referred for hysterectomy treatment, as a consequence of being screened. Even though LEEP accessible, the most serious cases diagnosed as a result still many lost to follow up.												Yes					High	NA	Unclear/high	High	Unclea	potential for information bias from record review.
89	HIV + cervical cancer	Mwanahamuntu et al, 2011	Utilization of Cervical Cancer Screening Services and Trends in Screening Positivity Rates in a ‘Screen-And-Treat’ Program Integrated with HIV/AIDS Care in Zambia	(No) We analyzed program operations data from the Cervical Cancer Prevention Program in Zambia (CCPPZ), the largest public sector programs of its kind in sub-Saharan Africa. We evaluated patterns of utilization of screening services by HIV serostatus, examined contemporaneous trends in screening outcomes, and used multivariable modeling to identify factors associated with screening test positivit…	Zambia, 56427 women between January 2006 and April 2011	Unclear (co-location)	Cross-sectional	Cervical Cancer Prevention Program in Zambia (CCPPZ) was initiated as an innovative public sector service platform, built within and tightly integrated to U.S. President’s Emergency Plan for AIDS Relief (PEPFAR)-supported HIV/AIDS care and treatment infrastructures. Notwithstanding the physical co-location of the CCPPZ clinics with HIV/AIDS clinics, cervical cancer screening services are open to …	A total of 15081 (26.7%) women were HIV-seropositive, 21322 (37.8%) were HIV seronegative, and 20024 (35.5%) reported not knowing their HIV serostatus at the time of enrolment. The relative proportion of women who were HIV-seropositive as a share of the total women who utilized the screening services declined over five years from 54% in 2006 to 23% in 2010. 27.7% (13978/50355) women were detected…	The increased utilization of screening services by women who have never tested for HIV, and those who have previously (.6 months ago) tested seronegative, also gave an opportunity to offer simultaneous counselling and serological testing for HIV in the cervical cancer clinics for such women. This activity has allowed linkages to care of women who newly test HIV-seropositive, thereby achieving eve…		Scale-up of cervical cancer prevention interventions in this high-HIV prevalence setting is being accompanied by efforts for dispelling misconceptions that only ‘‘people with AIDS’’ could suffer from cancer of the cervix, attempts for de-stigmatization of cervical cancer in general, and improving the awareness and importance of screening in particular	This is the first ‘real world’ demonstration in a public sector implementation program in a sub-Saharan African setting that with successful program scale-up efforts, nurse-led cervical cancer screening programs targeting women with HIV can expand and serve all women, regardless of HIV serostatus. Screening program performance can improve with adequate emphasis on training, quality control, and t…	CCPPZ program nurses form the backbone of the ‘screen-and- treat’-based program operations. They function as the primary care givers independently performing screening and same-visit cryotherapy procedures, and refer patients needing histologic evaluation to tertiary care facilities. The training of nurses has been a vital component, largely achieved through a train-thetrainer model, where nurses…					One of the most important factors in the improvement of VIA performance is the use of digital camera enhancement of the cervix (‘digital cervicography’), a low-cost adaptation for the Zambian setting. This is modeled after colposcopy, yet does not require a costly colposcope or prolonged training. It also has substantial collateral benefits, including the ability to project the cervical image on …					No
90	HIV + cervical cancer	Mwanahamuntu et al, 2013	Advancing Cervical Cancer Prevention Initiatives in Resource-Constrained Settings: Insights from the Cervical Cancer prevention Program in Zambia	(No)	58000 women. Of initial 21010, 31% had HIV.	Unclear (co-location)	Cross-sectional	CCPPZ’s cervical cancer prevention clinics are co-located within public health clinics offering HIV/AIDS care and treatment. Primary screen and treat model delivered by same nurses trained in VIA. Trained nurses provide free personalized clinical screening examinations for all eligible women who attend the clinic. VIA aided by a low-cost digital camera adaptation (‘‘digital cervicography’’) is us…	, over 58,000 women, regardless of HIV status, have been screened in this program. Of the initial 21,010 women who were provided services in the program (31% of whom had HIV), 38% were VIA positive, of whom 62% were eligible for cryotherapy and 38% were referred for histologic evaluation. Forty-nine percent of patients referred for histologic evaluation complied, and pathology results revealed be…			VIA weaknesses (higher potential for false-positive results, and limitations in ensuring quality assurance. Anciety and fear. Stigma associated with HIV/AIDS. Cervical cancer itself is stigmatized, and anxiety and fear often keep women from getting screened.	VIA linked to cryotherapy has unique strengths (it can be done by mid-level health care providers, and has immediate results that allow linking screening and treatment in the same visit),resource and infrastructure sharing, availability of a wider range of women’s health services for HIVinfected/ at-risk women, and opportunities for referral between the clinic systems and maximization of particip…		Program nurses are recruited from the public sector health care system, with add-on financial incentives to facilitate retention. The program also employs community-based volunteers to serve as ‘‘peer educators’’ to facilitate community awareness, counteract misconceptions and myths, and serve patient support functions		a centralized Web-based patient clinical and laboratory records management systemTelemedicine consultation through the ‘‘electronic cervical cancer control’’ model is a mobile health application that has enhanced clinical care services and improved quality assurance of nurse-led VIA. The use of community volunteers as patient-tracking officers, taking advantage of the wide usage of cell phone–bas…	VIA weaknesses (higher potential for false-positive results, and limitations in ensuring quality assurance. The physical conditions of clinics in Zambe´zia Province have suffered from neglect following a costly 16-year civil war (1976 to 1992); only recently have repairs and new construction been sponsored, largely from PEPFAR fiscal infusions. Hence, as a solution to this problem, space for VIA …	VIA linked to cryotherapy has unique strengths (it can be done by mid-level health care providers, and has immediate results that allow linking screening and treatment in the same visit). use of digital photography (cervicography) as a routine adjunct to ensure quality as well as help with patient education and electronic record keeping, and rapid distance consultation with the limited number of …		avoid placing additional burdens on health systems already stretched thin due to competing priorities		Shared leadership and country ownership model. integrated with the operations of the public health system run and operated by the Zambian Ministry of Health, a model that has helped its transition from being a foreignfunded/ led project to a locally/nationally ‘‘owned’’ program.
91	HIV + MH	Nakimuli-Mpungu et al, 2014	Developing a culturally sensitive group support intervention for depression among HIV infected and non-infected Ugandan adults: A qualitative study	(No) To obtain information on the cultural understanding of depression symptoms, complications and treatment methods for the development of a group support intervention	Northern Uganda (Low-income). n = 110 (6 FGDs) from post-conflict communities.	Meso (professional integration)	Qualitative	Current activities - counselling (not described); want to establish group counselling, this study is the community acceptance study before establishing the group counselling program. Study explored community beliefs about depression and explored acceptability of CBT techniques to be integrated into a future intervention package.	There were community misperceptions about etiology, presentation and treatment of depression; participants linked depression symptoms with HIV infection; participants supported a group intervention tailored to their gender and age; wanted an intervention that would teach them skills to imrpove their livelihood as well as treat depression		No program; pre-program development community acceptability research													No
92	HIV + DM + HPT + CVD	Namata Mbogga Mukasa et al, 2014 (conference abstract)	Utilizing available HIV/AIDS infrastructure as a gateway to effective case finding and management of non-communicable diseases (NCDS) including hypertension, diabetes and mental disorders at Mildmay, Uganda	(No) A review of physical and electronic longitudinal data conducted to improve clarity on diagnosis by the clinicians and tracking of clients with NCD in the Mildmay Uganda (MUg) system	Mildmay system; Uganda; review of 10,285 clients	Meso (clinical integration)	Program description	Development of data collection tools to capture NCD specific data from clients; development of SOPs for diagnosis and management of NCDs; Medical records/ files for HIV positive clients with hypertension or other NCDs have been tagged and clinicians sensitized on management of HIV- NCD co-morbidity.	The existing HIV care and treatment infrastructure provides a viable platform for screening and managing NCD especially for a population aging with HIV. The diagnosis, tracking and management of NCDs, particularly Hypertension, diabetes, cardiovascular disease and mental health as part of routine HIV care have improved markedly.															No
93	HIV + MH + SA + Others	Nebelkopf and Penagos, 2005	Holistic Native Network: Integrated HIV/AIDS, substance abuse and mental health services for native americans in San Franscico	(No) To describe the Hollistic Native Network's model for intergrated HIV/AIDS, substance abuse and MH services in a cultural context, and reports on the quality-of-life survey that was conducted for patients enrolled in the program.	San Francisco, US. Primary medical clinic coordinated by HIV Services Department n: 34 clients of Holistic Native Network.	Meso (professional integration)	Cohort	4 levels of care: (1 - lowest) is community outreach (least intensive 'dosages' reaching most clients) including risk reduction activies, cultural events, talking circles and street outreach. (2) is case management, first level in which client is admitted to treatment and an outpatient counseling session once-a-week. (3) outpatient counseling, client sees a substance abuse counselor or MH therapi…	For the 34 clients interviewed at baseline and at 3-months of follow-up (or longer), results indicate positive changes in quality of life. Study did not present statistical analysis of the results.	1. Ability of program to build the community among disenfranchised HIV+ natives and natives at-risk of contracting HIV. Community building united the HIV treatment and prevention, including the promotion of positive MH, self-responsibility and commitment to family. 2. Relationships built between providers and individuals accessing services. Primary care and nurse case management are central to th…			Inclusion of culture and community included at every stage of service provision. Outreach and home visits. Drop in centre. Meeting spiritual, medical, dental and psychosocial needs. Classes such as beading to attract and retain clients. Monthly activities, such as bbqs, health fairs.		Traditional healers at community events offering a unique integrated service. Relationship between providers and individuals. Monthly interdisciplinary case conferences. Native staff. Multidisciplinary staff.	Lack of knowledge and data about this community. Lack of knowledge about the historical trauma, poverty and racisms effect on health outcomes of urban Natives living with HIV/AIDS.	Education and support at drop in centre. Collecion of accurate and relevant data on the risk factors and realities of native americans.			Diminishing resources.				No
94	HIV + HPT + DM	Noble et al, 2012 (conference abstract)	An integrated approach to blood pressure control in HIV	(No) To evaluate an in-reach hypertension clinic, the impact it has on patient outcomes and adherence to national standards in a predominantly black African HIV population	Sample: 36 HIV patients with HPT clinic appts Setting: in-reach HPT clinic, UK	Meso (professional integration), Micro (clinical integration)	Cross-sectional survey	In line with NICE hypertension guidelines, patients were given appropriate lifestyle advice, underwent full cardiovascular risk assessment and screening for diabetes.	44% patients referred for echocardiogram, 43% of these showed an abnormality. Anti hypertensive medications were introduced or changed in 85% of patients. BP reduction seen in most patients attending the clinic with 63% achieving their target BP. The average decrease seen in the 10 year cardiovascular risk was 39% with a range of 8% to 74%. All patients rated clinic as good or great on all aspect…	Introduction of this clinic improved patient outcomes in those with hypertension. Medication change occurred in a large majority suggesting the value of expert assessment. Additional cardiac or renal disease was highlighted through further investigation. The services is provided in a multidisciplinary setting that is acceptable for patients and healthcare professionals.			Hypertension is an increasing problem in the ageing HIV population. The introduction of this clinic has improved patient outcomes in those with hypertension. The majority were poorly controlled and a third were newly diagnosed. Medication change occurred in a large majority suggesting the value of expert assessment. Additional cardiac or renal disease was highlighted through further investigation…											No
95	HIV + CVD	Nyabera et al, 2011 (conference abstract)	Evaluation of a project integrating cardiovascular care into HIV programmes	(No) To evaluate a project integrating <cardiovascular risk factors and disease evaluation and management>, into <HIV care and treatment programmes> developed by the Kenya Cardiac Society (KCS) and Family Health International (FHI)	Sample: 5,786 HIV clients Setting: 5 HIV care and treatment sites (3 in Rift Valley province and 2 in Coast province).	Meso (professional integration)	Descriptive (data collected through 3-monthly M&E visits to the sites to assess inputs, process and outputs. No proper evaluation was done, there were no cohorts, only descriptive data reported)	Training of healthcare providers initially, and regularly repeated as needed. Provision of appropriate equipment for basic evaluation of cardiovascular risk factors and common CVDs at sites. A referral process was established for those found to have CVDs that required specialist treatment. Client-care pathways and flow were established and implemented.	Space available for integration of services adequate in 3 of the 5 sites. Counseling and clinician consultation services easily integrated. Knowledge and skills uptake was good throughout (but 50% of the staff deployed elsewhere during prog). Care pathways adequately implemented in all sites but 1/3 of CVD equipment not in serviceable conditin. Integration - high acceptance of among staff. Overal…			Space not adequate in all sites. Adequate in three but not two sites.	Space adequate in some sites. Adequate in three sites. The care pathways were adequately implemented in all sites.	More than 50% of the trained staff were deployed elsewhere during the project.	A majority positive to the integration. The knowledge and skills uptake was good at the initial training and retained throughout the survey.	The documentation and reporting of information was good in three sites but challenged in two other sites.	The documentation and reporting of information was good in three sites.	One-third of the CVD equipment was not in a serviceable condition.In WRONG row: Testing for cervical human papillomavirus (HPV) is a highly accurate screening approach, but the high cost of current commercially available HPV testing technology makes routine implementation in low income countries impractical, if not impossible						No
96	HIV + cervical cancer	Odafe et al, 2013	Integrating cervical cancer screening with HIV care in a district hospital in Abuja, Nigeria	(No) To document programmatic experience of integrating cervical cancer screening using Visual Inspection and Acetic Acid (VIA) into HIV care as well as to describe patients’ characteristics associated with positive VIA findings amongst HIV+ women.	Abuja, Nigeria: 1 hospital, 834 participants	Meso-professional	Cross-sectional	Family Health International (FHI) 360 launched a pilot program to integrate cervical cancer screening services using VIA for HIV+ women attending the ART clinic in a public health facility in Abuja, Nigeria Our program integrated screening for cervical cancer using VIA technique to HIV care and treatment services through a combination of stakeholder engagement, capacity building for health worker…	834 HIV+ women were offered VIA screening between April 2010 and April 2011, and 805 (96.5%) accepted it and complete records were available for 802 (96.2%) of them. Complete baseline CD4 count records were available for 495 (61.7%) of women screened. VIA was positive in 52 (6.5%) women while 199 (24.8%) had a sexually transmitted infection (STI). Presence of lower abdominal pain syndrome was fou…			Costs of follow up colposcopy and treatment.	HIV care and reproductive health services located in hospital. Integration process preceded by advocacy meetings and enlisting support of key stakeholders, stakeholder engagement, Creating bi-directional referral between HIV and reproductive health services. Provision of equipment. Stakeholder engagement, capacity building for health workers, creating bi-directional referral between HIV and repro…		Training delivered or overseen by experienced gynecologist. ntensive 2 day training was provided by a gynaecologist and experienced Family Health International staff to nurses/midwifes. Education of clients. Nurses/midwives were trained in use of VIA technique (using WHO's practical manual on visual screening for cervical neoplasia), counselling and appointment setting. Training.		Stakeholder engagement. Training. WHO VIA guidelines. Intensive 2 day training was provided by a gynaecologist and experienced Family Health International staff to nurses/midwifes. Specialist gynecologist overseeing training to ensure quality. Top-up training.Education of clients. Nurses/midwives were trained in use of VIA technique (using WHO's practical manual on visual screening for cervical n…		Provision of commodities and equipment. Relevant supplies required for VIA screening were provided. Provision of commodities and equipment.	Costs to individuals/women of follow up colposcopy and treatment.				No
97	HIV + MH	Odokonyero et al., 2015	Giving “Sadness” a Name: The Need for Integrating Depression Treatment into HIV Care in Uganda	(No) To share experiences during the initial days of implementation of an ongoing integration project for the purpose of highlighting the potential value and policy implications of integrating depression care	Kampala, Uganda (Low-income). n = 2 treated cases.	Micro, Meso (Professional integration and organizational integration)	Case Series	Model includes: depression screening at each clinic using PHQ-2 administered by "expert clients," evaluation and diagnosis of those who screen positive using PHQ-9 and MINI administered by trained nurses, algorithm-based prescription and management provided by nurses and primary care providers, ongoing supervision by a psychiatrist. Follow ups bi-weekly for first month then monthly until in remis…	2 patients were identified as having depression and suicidal ideation and were given treatment and support with positive outcomes (adherence and improved PHQ-9 scores) at 12 month and 5 month follow up respectively. Staff reported surprise at the impact of the PHQ-2 in enabling them to screen their patients better for depression															No
98	HIV + SM	O'Neil and Savage 2007 Abstract	Substance misuse assessment and brief treatment in HIV clinic setting	(No) Describe: Screening for substance misuse and motivational interviewing.	Dartmouth HIV clinic, USA Darthmouth Medical school Sample size not specified, possibly 25	Meso-Clinical Integration	Descriptive	Electronic screening of all HIV patients records to improve idenitifcation of substance misuse. 2. Train all HIV clinic clinical staff in stage of change and MI. 3. Integrate protocls for appropriate management of substance misuse disorders into the routine care of HIV patients.	70% of patients indicate they recived substance screening. Of the first 25 patients screened, 36% (n=9) were referred for substance or mential health evaluation and 22% were identifed with a sbustance misues disorder.	Both staff and patients report increased comfort discussing and managing substance issues and many staff routinely used MI strategies. More than 80% of staff trained in MI and a clinical decision tree helps direct management of substance problems.			Clinical diagnostic questionnaire protocol. Staff training. Electronic screening of records.		All staff trained in recongnition of stages of change and motivational interviewing (MI).		Introduction of routine protocols to direct care of substance problems. Patients evaluated at the clinic completes a Clinical Diagnostic Questionnaire (CDQ) a screenugn tool balidate for usei npersons with HIV.							No											Moderate
99	HIV + SM	Papas et al, 2011	Treatment outcomes of a Stafe 1 cognitive behavioural trial to reduce alcohol use among HIV-infected outpatients in western Kenya	(No) To test the preliminary efficacy of a culturally-adapted 6-session gender-stratified group cognitive behavioural therapy (CBT) intervention delivered by paraprofessionals to reduce alcohol use among HIV-infected outpatients in Eldoret, Kenya	Large HIV outpatient clinic in Eldoret, Kenya; n=75	Micro-Service Integration	RCT	Incorporating cognitive behavioural therapy for alcohol use reduction with HIV outpatient care for HIV-infected outpatients	Decreases in alcohol use in group receiving CBT compared to usual care. PDD reductions since baseline were significantly larger in the CBT condition compared to the usual care condition (d=0.95 at 30 days, d=0.6 at 90 days), DDD reductions since baseline were significantly larger in the CBT condition compared to the usual care condition (d=0.76 at 30 days, d=0.56 at 90 days)	First published RCT of CBT to reduce alcohol use among HIV-infected outpatients in sub-Saharan Africa; large and moderate effect sizes observed	Small sample size; no outcomes collected beyond 90 days; study did not control for group factors that may have impacted group differences in analysis													Yes					Low	High	Unclear	Low	Unclear		High
100	HIV + cervical cancer	Parham et al, 2010	Implementation of cervical cancer prevention services for HIV-infected women in Zambia: measuring program effectiveness	(Yes) We analyzed clinical outcomes and modeled program effectiveness among HIV-infected women by estimating the total number of cervical cancer deaths prevented through screening and treatment.	Zambia, 21,010 women screened between January 2006 and Deceber 2008 at 53 government-operated facilities	Unclear (co-location: specialist nurses operate independently in rooms co-located within 15 public health clinics)	Cohort	Since the cervical cancer program’s inception in January 2006, 18 Zambian nurses have been trained in conducting cervical cancer screening examinations by VIA. We added digital imaging of the cervix through a portable commercial brand digital camera (digital cervicography) as a routine adjunct to VIA to assist with patient and provider education and quality control. Nurses operate independently i…	Between 2006 and 2008, 21,010 women were screened, of whom 6572 (31.3%) were HIV-infected, 53.6% (3523) of whom had visible lesions, 58.5% (2062) were eligible for cryotherapy and 41.5% (1461) were referred for histologic evaluation. Of the women eligible for ablative treatment by cryotherapy, 78% (1603/2061) actually underwent treatment. A total of 75% (1095 out of 1462) of patients who were ref…	Programme prevented deaths	Low levels of clinical follow up.				Prevention efforts using setting-appropriate human resources and technology have reduced morbidity and mortality from cervical cancer among HIV-infected women in Zambia.						Financial support for implementing cervical cancer prevention programs integrated within HIV/AIDS care programs is warranted. Our prevention model can serve as the implementation platform for future low-cost HPV-based screening methods, and our results may provide the basis for comparison of programmatic effectiveness of future prevention efforts.			Yes	High	NA	Low	NA						low confidence in the validity of the assumptions used for predictive values, progression rates and cure rates in the model because these were based on few and highly heterogeneous papers.	High
101	HIV + SM	Parsons et al, 2005	Integration of motivational interviewing and cognitive behavioral therapy to improve HIV medication adherence and reduce substance use among HIV-positive men and women: results of a pilot project	(No) To use motivational interview and cognitive behavioral therapy to reduce substance use and improve adherence to HAART.	Sample: 15 adult PLHIV from NYC; Setting: not specified under intervention description, but at end states: “could easily be implemented in primary care HIV clinics”, USA	Micro-Service Integration	Cohort	A combined motivational interviewing and cognitive behavioral therapy intervention used to increase adherence to HAART and reduce substance use in HIV-infected adults. HIV patients with a SA disorder participated in an 8-week intervention, which consisted of weekly individual sessions with a trained therapist who were extensively trained in MI and CBT and received ongoing supervision from a licen…	Despite small sample size, there was a significant reduction in substance use from pre to posttreatment. Retention for all eight sessions of the treatment was 73.3%. 80% completed the 3-month follow-up assessment. Participants reported high therapeutic alliance reflecting comfort with their therapists and in the treatment. 11 (73.3%) completed all 8 sessions of the inter- vention within the allot…			Traditionally a population seen as difficult to retain in treatment. Drug and alcohol use while at follow-up those who missed doses of medication stated reasons related to fear of others finding out HIV-positive status and having run out of medication	Using clients already known and part of similar studies. Subjects paid to participate.Participants were paid $30 and $35 for the baseline and 3-month fol- low-up, respectively. Easy to recruit, showing clients willing to take part/interested in reducing substance misuses.The treatment is delivered through a modular system where modules are chosen based on a participant’s individual needs. With a …							Participants paid to participate, per appointment/intervention.	Participants were paid $30 and $35 for the baseline and 3-month fol- low-up, respectively. The use of a brief intervention of this kind for substance abusing, HIV-positive patients is both cost effective and could easily be inte- grated into existing programs.			Yes	High		High								Unclear/low
102	HIV + cervical cancer (HIV testing into cervical cancer screening)	Plotkin at al, 2014	Integrating HIV testing into cervical cancer screening in Tanzania: an analysis of routine service delivery statistics	(Yes) The objective of this analysis was to provide a rough measure of the success of integration of HIV testing into cervical cancer screening, in order to inform scale-up of cervical cancer screening services in Tanzania.	21 government health facilities, all of which offered VIA and same-day cryotherapy at the RCH clinic and also had an onsite HIV CTC	Meso-professional	Cross-sectional	Integration of HIV testing within newly introduced CaCx screening and treatment services, located in the reproductive and child health (RCH) section of the facility. HIV testing is offered to all women unless they are HIV positive or (self) report being tested in the last three months. If a client is reactive to an HIV test administered at the CaCx screening, she is referred to the onsite HIV CTC…	24,966 women were screened for CaCx; of these, approximately one-quarter (26%) were referred in from HIV care and treatment clinics. Among the women of unknown HIV status (n = 18,539), 60% were offered an HIV test. Almost all women offered (94%, 11819) accepted testing, and 5% of those tested (582 women) learned for the first time that they were HIV-positive. Of the 747 women who declined the off…	Integrating HIV testing into CaCx screening services was highly acceptable to clients and was an effective means of reaching HIV-positive women who did not know their status. [discussion] The approach was widely accepted by both providers and clients; providers consistently offered HIV tests when test kits were available; and women almost universally agreed to HIV testing when offered.		Integration of HIV testing into CaCx screening services should be prioritized in HIV-endemic settings, but more work is needed to eliminate logistical barriers		Although not covered in this analysis, observations from program implementers suggest that a shortage of health care providers in these facilities contributed to both lower than expected number of women screened for CaCx, as well as lower coverage of HIV testing within the service.										Yes	Low	NA	Unclear	NA
103	HIV + Cervical Cancer	Plotkin et al, 2014	HIV and cervical cancer in Tanzania: the 'whys' and 'hows' of integration of services	(Yes)The objective of this analysis was to provide a rough measure of the success of integration of HIV testing into cervical cancer screening, in order to inform scale-up of cervical cancer screening services in Tanzania.	21 government health facilities, all of which offered VIA and same-day cryotherapy at the RCH clinic and also had an onsite HIV CTC	Meso-professional	Cross-sectional	Integration of HIV testing within newly introduced CaCx screening and treatment services, located in the reproductive and child health (RCH) section of the facility. HIV testing is offered to all women unless they are HIV positive or (self) report being tested in the last three months. If a client is reactive to an HIV test administered at the CaCx screening, she is referred to the onsite HIV CTC…	24,966 women were screened for CaCx; of these, approximately one-quarter (26%) were referred in from HIV care and treatment clinics. Among the women of unknown HIV status (n = 18,539), 60% were offered an HIV test. Almost all women offered (94%, 11819) accepted testing, and 5% of those tested (582 women) learned for the first time that they were HIV-positive. Of the 747 women who declined the off…	Integrating HIV testing into CaCx screening services was highly acceptable to clients and was an effective means of reaching HIV-positive women who did not know their status. [discussion] The approach was widely accepted by both providers and clients; providers consistently offered HIV tests when test kits were available; and women almost universally agreed to HIV testing when offered.														Overall: unclear/low(1) selection: low (all records at facilities reviewed); (2) differential misclassification: NA (no comparison groups); (3) non-diff misclas: unclear (data collected from health records of unclear quality); (4) confounding: NA (no associations assessed)
104	HIV + SM	Proeschold-Bell et al, 2010	A cross-site, comparative effectiveness study of an integrated HIV and substance abuse treatment program	(Yes) To ascertain if substance use outcomes differed based on level of integration, and to ascertain whether a specific HIV-substance use treatment model work equally well across varied sites	1 public academic medical centre, 1 colocated academic medical centre, 1 colocated community health centre; n(combined)=286	Micro-Service Integration	Cohort Study	Colocation of addition specialists in HIV clinic, enhancing collaboration between medical and addition providers, harm reduction treattment through individual and/or group therapy for 12 months, motivational interviewing and CBT technique, assertive patient outreach and attention to social environment, with some differences between integrated and colocated sites	• ASI score: No significant drug ASI score change from baseline to 6 months; Significant drug ASI score decrease by 0.02 at 12 months; No significant differences by site, despite differences in in clinic populations and treatment adaptations		No no-integration/no-colocation comparison group + loss to follow-up + social desirability may have influenced self-reporting of substance abuse + self-reported SA data was not cross-verified against urine test results	The program included an extensive outreach period with an addictions specialist and substance use may have decreased prior to study enrolment. Need for additional or more comprehensive aftercare with a focus on relapse prevention.. we must note that this study’s treatment is complex to implement.	Integrated and co-located models have similar results. Integration appears better than just coordinated care. . Decreases in alcohol and drug addiction severity did not significantly differ by site, despite recognizable differences in clinic populations and treatment adaptations. It may be that co-location is already sufficiently integrated for effective HIV substance abuse treatment. As noted pr…		System-level changes must be used to implement communication between medical providers and addictions specialists. These changes require adequate time and commitment to four principles: a shared vision of the biopsychosocial model of care; the behavioural health provider as an integral part of the medical team; psychological and biomedical complications on equal footing in regards to patient morb…							System-level changes must be used to implement communication between medical providers and addictions specialists. These changes require adequate time and commitment to four principles: a shared vision of the biopsychosocial model of care; the behavioral health provider as an integral part of the medical team; psychological and biomedical complications on equal footing in regards to patient morbi…	The treatment tested here has a relatively long duration, high level of integration, broad inclusion criteria, and focus on substance abuse. real-life clinic adaptations and with patients who vary in insurance status, income level, gender, and age, and race.	Yes	High	Low	High	Low
105	HIV + cervical cancer	Ramogola-Masire et al 2012	Cervical Cancer Prevention in HIV-infected Women Using the “See and Treat” Approach in Botswana	(No) To determine the feasibility, and efficiency of the “See and Treat” approach using Visual Inspection Acetic Acid (VIA) and Enhanced Digital Imaging (EDI) for cervical cancer prevention in HIV-infected women.	Community and hospital-based clinics in Gaborone, Botswana.	Unclear (co-location)	Cross-sectional	A two-tier community-based cervical cancer prevention program was implemented. HIV-infected women were screened by nurses at the community using the VIA/EDI approach. Low-grade lesions were treated with cryotherapy on the same visit. Women with complex lesions were referred to our second tier, specialized clinic for evaluation. Weekly quality control assessments were performed by a specialist in …	From March 2009 through January 2011, 2,175 patients were screened for cervical cancer. 253 (11.6%) were found to have low-grade lesions and received same-day cryotherapy. 1,347 (61.9%) women were considered to have a normal examination and 575 (27.3%) were referred for further evaluation and treatment. 61.3% women received appropriate same-day screening and treatment without the need for recall …															No
106	HIV + Colorectal Cancer	Rosa-Cunha, et al, 2011	Description of a Pilot Anal Pap Smear Screening Program Among Individuals Attending a Veteran’s Affairs HIV Clinic	(No)To assess the acceptance and feasibility of screening for anal intraepithelial neoplasia (AIN), the rate of abnormalities, and relationship between the presence of AIN and a history of receptive anal intercourse among HIV-infected individuals.	Sample: 131; Setting: Miami VA primary care HIV clinic, USA	Meso (organizational and professional)	Descriptive	Anal cancer screening integrated into HIV clinic. Caregivers, two physicians, and two nurse practitioners were trained to perform specimen collection.	Of the 131 patients who underwent anal cytology, 33 had insufficient cells on cytology and were excluded from further analysis. Among the 98 subjects with adequate cytology samples, 52 (53%) had abnormal cytology: 30 (58%) atypical cells of unknown significance AS-CUS; 19 (37%) low-grade squamous intraepithelial lesion LSIL; and 3 (5%) high-grade squamous intraepithelial lesion HSIL. Of the 52 pa…	This pilot study shows that anal Pap smear screening as part of routine HIV care visits is feasible. The screening was well accepted. This makes possible the early detection of precancerous and even cancerous lesions.		barriers to anoscopy included patient centered difficulties such as the perceived intolerability of the anoscopy procedure, fear of cancer diagnosis, and difficult with maintaining clinical appointments. Other major HPV associated cancers in HIV-infected individuals, including cervical cancer, suffer from poor follow-up screening rates as well. One study of barriers to recommended cervical cancer…		factors that could have been related to the elevated number of unsatisfactory results are lack of staff expertise in collecting anal Pap smears since the procedure was newly introduced in the clinic, and also the fact some patients may have had anal intercourse or anal manipulation within 24 h prior to the anal sample collection.								There is a possibility that the HIV health care providers may be deterred from instituting any form of anal cancer screening for HIV infected individuals by the perception that screening is time and resource-consuming		No											Low
107	HIV + MH + SA + Others	Rosenberg et al., 2010	Assessing the STIRR Model of Best Practices for Blood-Borne Infections of Clients With Severe Mental Illness	(Yes) To assess the STIRR intervention designed to facilitate integrated infectious disease programming in mental health settings, and to increase acceptance of such services among clients (STIRR = screening and testing for HIV and hepatitis, immunization for hep A and B, risk-reduction counseling, referral and support for medical care)	Baltimore, US. Community mental health services sites. n = 236 clients with co-occurring mental illness and substance use disorders, of whom 19 had HIV.	Meso (Professional integration and organizational integration)	RCT	STIRR was designed to bring services to clients' usual source of care. Involves publically funded community mental health providers and includes screening for HIV and HCV risk factors, immunization against HAV and HBV, risk reduction through counselling and referral of positive cases.	Testing - no significant baseline difference, at 6 months 86% of STIRR group who reported not being tested at baseline, reported been tested at interim (control = 15%); Immunization - comparable at baseline, at 6 months 76% of STIRR (5% control) reported immunization; Referral - at 12 month follow up for those who reported HCV infection medical visit reporting was 81% for STIRR, 75% for control; …		Unable to determine rate of infection in the control group	Currently, even simple, basic procedures, such as risk screening and testing, are not typically offered to clients, and when offered, these procedures are frequently refused. Results of the first randomized controlled trial of STIRR support its basic efficacy and feasibility in delivering these services, at a relatively modest cost and in typical community mental health settings.			To overcome provider barriers, STIRR was delivered by an external team of specialists with the knowledge, skills, and confidence to deliver these services. To overcome client barriers, STIRR is brief, requiring about one hour of client contact over three sessions.	Case management services are also widely utilized as every client in primary care also receives a case management needs assessments and has a treatment plan developed. However, the role and success of ancillary services such as education, support groups, crisis intervention, and outreach is less clear. There is not as much data available for these services, and it is not possible to determine the…								Yes					Low	High	Low	Low	Low
108	HIV + SM	Rothman et al, 2007.	Co-located Substance Use Treatment and HIV Prevention and Primary Care Services, New York State, 1990–2002: A Model for Effective Service Delivery to a High-Risk Population	(No) To describe the successful development of HIV prevention and primary care programmes colocated at substance use treatment programmes in New York.	Multisite; New York, USA	N/A: Co-located	Descriptive	The HIV prevention service model was designed to, to educate clients about HIV and to identify persons with HIV and refer them to care. The service components include risk reduction education for all substance use treatment clients, HIV counseling and testing and partner notification, group and individual supportive counseling and referral and follow-up, and linkage agreements and joint planning …	Quality review results: yearly results show that collocated drug treatment programmes for HIV have matched or outperformed other ambulatory care providers, hospitals and community health care centres for adult HIV care	This model is effective in reaching high-risk individuals who may not otherwise be engaged in continuous medical care. The		Several providers reported that focusing solely on HIV health care was limiting. These providers found that many of their uninfected clients were frustrated at not being able to access care on site. Becoming certified as diagnostic and treatment centers allowed these providers to expand health care to their uninfected clients.	The presence of HIV positive clients identified by the counseling and testing program pushed the development of HIV primary care services at these sites. Because the HIV counseling and testing programs were able to overcome the most serious obstacles to implementing HIV services in drug treatment settings, HIV primary care programs started up more quickly and were able to establish a combined cas…	prevailing philosophy was to limit services in substance use treatment settings to rehabilitation from substance use and addiction. HIV was seen as a terminal illness with a rapid and irreversible downward course. medical staff at many substance use treatment programs were not knowledgeable about HIV or prepared to treat HIV. need to overcome resistance from clinic directors and counseling staff,…	Recruitment of qualified HIV physicians was critical to the development and success of the colocated initiative. Historically, physicians working in drug treatment programs did not provide primary health care. The HIV epidemic changed the paradigm. The colocated clinic offered an opportunity to work in the forefront of the epidemic. Grant funding, which allowed competitive salaries, and favorable…					Adequacy of financial support is a critical element to the success of the initiative and must be considered in assessing the generalizability of this model. Because this Medicaid reimbursement is fee for service, it is important to have sufficient client participation to generate the needed revenue.	financial incentives including enhanced Medicaid HIV rates motivated some programs to accept the new model. HIV testing data also supported subsequent applications for funds to expand HIV primary medical care. initiative has continued to grow by reducing grant funds for existing contracts as third-party Medicaid revenue was generated. The grant savings were used to fund additional drug treatment …	There was a need to overcome resistance from clinic directors and counseling staff of substance use treatment programs, many of who were themselves in recovery and had been treated in programs that adhered to the single-focus-treatment model. They were uncomfortable with the addition of these new services, and program executives were reluctant to compel staff to cooperate. To overcome these barri…	The commitment of management and staff at the drug treatment clinics was critical in the implementation and successful promotion of the service protocol. Acceptance of the service model by drug treatment counselors, the staff with the most client contact, was essential for client access.	No											High
109	HIV + MH + SA	Sacks et al., 2011	Modified therapeutic community aftercare for clients triply diagnosed with HIV/AIDS and cooccurring mental and substance use disorders	(Yes) To evaluate an integrated therapeutic community aftercare (MTC-A) program in which clients were taught to coordinate service components (HIV+MH+SA) and integrate their own treatment	Philadelphia, US. n = 76 triply diagnosed patients.	Micro, Meso (professional integration)	RCT	An integrated MTC-A program of outpatient activities delivered in the residential facility over a planned duration of six months. A program was established to ensure treatment continuity and to assist their transition to more independent functioning in the community. A series of groups were created for that purpose: 1) Health and self-management group. 2) Peer Group 3)Self Help group 4) Individua…	12 months follow up: For the High propensity stratum, 12-month findings were consistent with those at six months in direction but not in significance. Although the majority of Hedge’s g effects (15 of 22, or 68%) favored the MTC-A group, the overall effect was not significant 0.15 (pB0.22). Significant MTC-A treatment effects emerged for two domains, the substance use domain ( 0.61; pB0.02) and t…	Moderate treatment effects favoring MTC-A treatment emerged for participants in the High propensity stratum; significant effects were detected overall, for substance use, and for mental health. It is suggested that the full integration , including not only MTC-A (aftercare) but the previous MTC-R (residential) lead to better baseline status (high stratum) which benefited the most. Hence, not only…					The MTC-A trained and facilitated client-level integration to bridge gaps in care coordination, and supplied tools to help clients adhere to and track vital treatment elements to bridge gaps in services									Yes					Unclear	Low	High	High	Low
110	HIV + cervical cancer	Salvador-Davila et al, 2014 (poster) replaced by the paper in 2016?	Integrating Cervical Cancer Prevention (CCP) in the HIV & AIDS Care and Treatment Package in Ethiopia	(No) Report on the coverage of the Addis Tesfa model of integrating cervical cancer prevention in the HIV and AIDS Care and Treatment Package in Ethiopia.	14 local facilities throughout 5 regions in Ethiopia	Micro-clinical	Cohort	1) introduced a “single visit approach” to cervical prevention (CCP) using visual inspection with acetic acid (VIA), and offering cryotherapy to eligible women within the HIV and AIDS care and treatment package, 2) established provider teams at 14 local facilities throughout five regions of the country, 3) built providers’ loop electrosurgical excision procedure (LEEP) capacity in five of the 14 …	Between 2010 and 2013, 15,263 HIV-positive women were screened for CC. Of these, 1,498 (9.8%) tested VIA positive (with regional variation ranging from 6.6% to 12.8%), of which 1,376 (91.9%) received treatment. Of the 877 women seen before September 2012 who screened positive by VIA and were treated, 474 (53.9%) returned for one year follow up; of these, 432 (91.1%) were negative for VIA.	[Discussion] High acceptance of the single visit approach services in the target population and the institutionalization of the program among all participating facilities.														No											Moderate
111	HIV + SM	Sanchez et al, 2012	Effectiveness of Antiretroviral Therapy in HIV-1-Infected Active Drug Users Attended in a Drug Abuse Outpatient Treatment Facility Providing a Multidisciplinary Care Strategy	(Yes) To describe the effectiveness of HAART provided in a drug abuse outpatient treatment facility that includes medical care, drug dependence treatment and psychosocial support	n=71 active drug users and n=48 matched subjects; drug abuse outpatient center in Barcelona, Spain	Micro-Service Integration	Prospective cohort	HAART was initiated at the outpatient drug treatment center; treatment centre offers multidisciplinary health team including psychiatrists, infectious disease consultant, social worker, psychologist and nurses	Program showed high rates of virological suppression amongst ADU group, similar to those observed in the comparison group. Probablity of virological response at week 48: ADU = 92.9%, Control = 93.7%. At week 96: ADU = 87.3%, Control 87.5%. No difference between groups' Kaplan-Meier estimates of time to loss of virological response	Trial with defined comparison group		This is of particular interest and controversial, as lower adherence rates seen in ADU can potencially increase the risk of treatment failure and development of HIV-1 drug resistance, that jeopardize the success of subsequent regimens and can be transmitted to the community. it has been well documented that the effectiveness of these measures disappears once the therapeutic intervention ends	It is possible to perform directly administered treatment (i.e. antipsychotic, antiretroviral therapy, tuberculosis therapy) for homeless subjects or patients with extremely difficult adherence challenges. The drug abuse treatment center is situated in the same area where the subjects live. Despite being a highly troubled and marginalized area, it has been observed in previous reports that the di…	stigma and discrimination by care providers play a key role in decreased care quality and subject retention to the treatment program. Increasing physician education in the area of evidence-based HIV-1 care and substance abuse treatment has a significant and powerful potential to improve comprehensive HIV and drug abuse care in this population that discourages many physicians without widespread ex…	the physician/patient relationship must be based on the confidence and respect of the patient, since the interpersonal relationship between the patient and health team encourages adherence to treatment and retention to the program [40, 41]. Finally, the healthcare personnel must use the motivation interview in all the visits, as this increases patient awareness of their disease and their capacity…									Yes					High	Moderate	Low	Low	Low		high
112	HIV + SM	Schackman et al, 2011	The Cost of Integrated HIV Care and Buprenorphine/Naloxone Treatment: Results of a Cross-Site Evaluation	(Yes) to identify costs associated with integrated HIV and bup/nx care, as part of a cross-site evaluation of integrated care programs using a variety of integration approaches.	10 clinic sites, 352 patients with HIV clinical encounters recorded at the care site and 3171 patient months. Six are located on the East Coast, 1 is in the Midwest, 1 is in the Southwest, and 2 are on the West Coast of the USA.	Micro-Service Integration	Cost Analysis	Integrated care models differed as to whether sites provided integration at the clinic level (services provided by different clinicians at a single site), at the individual level (HIV and bup/nx services provided by the same clinician), or either option depending on the clinician. All models were consistent with national guidelines for bup/nx treatment. Only 2 sites had extensive prior experience…	The median number of monthly provider encounters for integrated care patients was 3.2 (1.5–13.3) compared with 1.7 (1.1–4.2) for similar patients not in integrated care, but integrated care patients had fewer physician encounters. Median monthly clinic costs per integrated care patient were $136 ($67–$677) for labor and overhead and $8 ($2–$23) for toxicology analyses, $22 higher than clinic cost…	(1) In integrated care, there were fewer encounters with physicians and more encounters with nonphysician providers, whose services are less expensive but also less likely to be billable to third party payers. (2) Up-front expenditures for clinics were relatively small, consisting primarily of provider time spent on training. Ongoing training support may also be required and is available without …	(1)Paradoxically, with fewer billable physician encounters, HIV clinics may actually receive lower reimbursement from third parties using these models of integrated care. (2)Integrated care also requires additional patient visits to the clinic, especially during the early phases of bup/nx treatment. For some patients, these requirements may be a barrier to participating in integrated care	Integrated care also requires additional patient visits to the clinic, especially during the early phases of bup/nx treatment. For some patients, these requirements may be a barrier to participating in integrated care, even though they can incur similar or higher costs for off-site outpatient substance abuse treatment. Programs should consider providing financial and nonfinancial incentives to ad…		In integrated care, however, there were fewer encounters with physicians and more encounters with nonphysician providers, whose services are less expensive but also less likely to be billable to third party payers. This finding reinforces the critical role played by bup/nx coordinators in integrated care models described elsewhere and the need to obtain funding for their services.						Using patient selfreports, we were also unable to identify offsetting cost savings from integrated care elsewhere in the health care system. We might have been able to identify more cost savings if we had access to clinical data systems.	All patients in integrated care do not remain on bup/nx continuously. In this study, we found the monthly cost of bup/nx was about $209 per patient at current prices, somewhat higher than a recent national estimate of $166 per prescription in 2007.18 The bup/nx patent recently expired,19 so future costs may be lower if generic bup/nx becomes available. If incremental HIV clinic costs are $22 and …			Yes					high	NA	unclear	unclear	low
113	HIV + SM	Seewald et al, 2013	Effectiveness and feasibility study of routine HIV rapid testing in an urban methadone maintenance treatment program.	(No) This study examined the feasibility and effectiveness of routine HIV rapid testing implemented in the largest New York City Methadone Maintenance Treatment Program (MMTP)	New York City Methadone Maintenance Treatment Program (MMTP), urban, USA. In total 3821 patients were tested over a two year period.	Meso-Clinical Integration	RRR-cohort	A routine HIV rapid testing program performed by medical providers without pretest counseling or the provision of incentrives was compared to HIV rapid testing done by referral to HIV counselors with pretest counseling and incentives.	(1) In the 12 months after routine HIV rapid testing, 2810 HIV tests were administered with only 110 duplicates. 8 of the patients (0.29%) were newly identified as HIV+. (2) Significantly more patients were tested for HIV after timplementation of routine rapid testing compared with the targeted testing (p <0.0001, OR: 3.2: 95% CI: 2.9-3.4). The program increased HIV testing in all genders, race/e…	The elimination of HIV prevention counseling may have facilitated expanded testing. Routine HIV rapid testing proved feasible and effective when performed by medical staff. HIV+ individuals were diagnosed and successfully linked to care.		Study was conducted in a high risk population within high prevalence areas of NYC and so results of HIV infection expected to be higher. Discrepancy could be a sampling error bec nearly 2/3rds of patients were not tested. Linking patients to off site HIV clinical care was often a lengthy process taking months to years even though the patients remained in methadone maintenance treatment during tha…	Benefit of having on site testing for HIV within a methadone program. Prior to routine testing, HIV prevention counselling and provision of incentives for testing by HIV counsellors resulted in 14% of patients being tested annually (28% of those were duplicates) Routine HIV testing dramatically increased the uptake of HIV testing among the MMTP population (34%) with only approx 4% duplicates. How…	Staffing constraints meant that HIV rapid testing had to be performed by MMTP medical staff who were also responsible for patient phlebotomy, obtaining informed consent, documentation of results without any asssitance. Time contraints and the medical providers' motivation likely contributed to limited uptake of HIV testing.										No											Moderate
114	HIV + SM	Selwyn et al, 1993	Utilization of On-Site Primary Care Services by HIV-Seropositive and Seronegative Drug Users in a Methadone Maintenance Program	(Yes) To examine the feasibility of on-site primary care services and their use by human immunodeficiency virus HIV-seropositive and seronegative IDUs within an outpatient methadone maintenance program.	A 900-patient methadone maintenance treatment program affiliated with a teaching hospital, with two clinic sites in the Central and South Bronx in New York City, USA ; n= 212 seropositive and 264 seronegative drug injectors	Micro-Service Integration	Cohort (16 mth prospective study)	Basic onsite primary care services - both scheduled and walk-in provided by a clinical staff of physicians, physician assistants, nurse practitioners, and nursing coordinators; provided within a drug abuse treatment program.	81% of the IDUs in the study voluntarily used on-site primary care services in the methadone program. Those who were HIV-seropositive made more frequent visits than those who were seronegative (mean annual visits 8.6 vs. 4.1, p<.001), which increased with declining CD4 counts. 79% of those who were seropositive with CD4 counts less than 200 received on-site Zidovudine therapy or prophalaxis again…	From a health services perspective, more effective provision of antiretroviral therapy (38) and specific prophylactic agents to HIV-infected patients in drug treatment settings could be expected to result in decreased costs for acute care.	Clinically, the development of primary care services within a methadone program poses challenges in integrating two distinct and, at times, apparently conflicting clinical paradigms, i.e. the consistent limit-setting, structure, and strict regulations necessary in a methadone program may conflict with the need for flexibility and accommodation in primary care delivery, especially for HIV-infected…	In addition, both HIV-seropositive and seronegative patients made frequent visits for substance abuse-related problems, psychiatric illness, asthma, and dermatologic disease, indicating that primary care services for drug users must be comprehensive in scope and not limited simply to the provision of HIV-specific therapies. Furthermore, diagnoses of pregnancy, gynecologic disease, and vaginitisce…	From a health services perspective, more effective provision of antiretroviral therapy (38) and specific prophylactic agents to HIV-infected patients in drug treatment settings could be expected to result in decreased costs for acute care. In addition, comprehensive HIV-related primary care, linked to risk-reduction counseling and other behavioral interventions among drug users, might help reduce…									Clinically, the development of primary care services within a methadone program has also posed challenges in integrating two distinct and, at times, apparently conflicting clinical paradigms: the consistent limit-setting, structure, and strict regulations necessary in a methadone program may conflict with the need for flexibility and accommodation in primary care delivery, especially for HIV-infe…	the need for subspecialty referrals and other hospital-based services. Our program has benefitted in this regard by being hospital-affiliated, but there have been other recent examples of on hospital based drug treatment programs developing varying levels of onsite primary care services, sometimes including formal linkage or referral arrangements between freestanding drug treatment programs and c…	Yes	High	n/a	n/a	Low							High
115	HIV + cervical cancer and HPV screening	Sirivongrangson et al, 2007	Screening HIV-Infected Women for Cervical Cancer in Thailand: Findings From a Demonstration Project	(No) report on screened HIV-infected women for cervical cancer as a component of HIV care and assessed high-risk human papillomavirus (HPV) and cervical cancer prevalence.	Bangkok, Thailand. An infectious disease clinic and an STI clinic, 210 HIV-infected women	Unclear (co-located)	Cross-sectional	From July 2003 through February 2004, HIV-infected women attending either an infectious disease clinic or a sexually transmitted infection (STI) clinic in Bangkok were tested for high-risk HPV types by Hybrid Capture 2 and screened for cervical cancer by Pap test; those with abnormal cervical cytology were referred for diagnosis and treatment.	From July 2003 to February 2004, 272 consecutive HIV-infected women were offered cervical cancer screening. 210 women (77.2%) consented to screening, 150 (70.8%) at the infectious disease clinic and 60 (100%) at the STI clinic. 43 (20.5%) had abnormal cervical cytology.The high-risk HPV prevalence was 38.6% and the prevalence of abnormal cervical cytology was 20.4%. The cervical cancer prevalence…															No
116	HIV + SM	Sorensen et al, 2012	Directly administered antiretroviral therapy: pilot study of a structural intervention in methadone maintenance	(No) To pilot and assess the impact of the Directly Administered Antiretroviral Therapy (DAART) programme to assist methadone-maintenance patients in HIV medication adherence	Methadone clinic at the San Francisco General Hospital (SFGH)+ home + telehealth; n=24	Micro-Service Integration	Cohort	Antiretroviral medications at the methadone clinic daily before receiving methadone + take-home antiretroviral medication for days patients were not scheduled to attend the methadone clinic + brief adherence counseling to address adherence barriers	DAART was associated with improvement in proportion of participants achieving viral suppression and high medication adherence rate during the intervenion phase. Baseline 0% undetectable viral load to 86% at 12 weeks, mean attendance was 11.1; 14 participants (58%) completed all 13 expected sessions + During the 24-week DAART phase, adherence was 84%; for the participants who transitioned to the D…	Shows that the integrated DAART programme is adaptable and simple enough to be a highly generalizable model for other MMT programs interested in providing HIV adherence services	Virological benefits of DAART did not persist after the intervention ended + small sample size prevents examination of independent contributions of intervention components and predictors of response to DAART + limited generalisability due to single-clinic setting + self-reporting is a limited measure of medication adherence + no comparison group	Because of clinic budget limitations and the less certain benefits of adherence counseling, the clinic did not to continue the regular adherence counseling. In other hand the authors adopted structural elements to address observed barriers: (1) take-home antiretroviral medication packets for days the participants were not scheduled to attend MMT and (2) extra medication if participants did not at…	A positive aspect of this study is that the structural aspects of the intervention, including staff training and identifying DAART barriers at the clinic, coupled with significant improvements in patients on DAART, helped the clinic to adopt this intervention beyond the planned research study.Convenience packets for at home ARV doses and missed visits, adherence counselling and pharmacy coordinat…		Instead, a nurse practitioner provided pharmacy coordination (prescription changes and problem resolution), and as-needed adherence counseling. Staff training.					Because of clinic budget limitations and the less certain benefits of adherence counseling, the clinic did not to continue the regular adherence counseling.			Implementing DAART services in an MMT program requires clinical leadership, care coordination, and ongoing medical staff participation. The clinic needs a “champion”—a clinical leader who is committed to the project and can educate and inspire the team in the early days of the intervention, before the life-saving nature of the work is apparent.	Yes	High	Unclear	Low	Unclear
117	HIV + MH + Others	Sternhell et al., 2012	H2M: A GP-focused multidisciplinary team for patients living with HIV and hepatitis C	(No) To describe the development and functioning of the "HIV and Hep C mental health in primary care service" (H2M) involving a multidisciplinary team working with local GPs and an immunology clinic to meet the MH needs of PLHIVs undergoing interferon-based treatment for Hep C.	Australia. n = N/A.	Meso (professional integration)	Descriptive (program description)	Multidisciplinary team that works with GPs and a hospital immunology team to meet the mental health needs of their PLHIV and also those with HCV. Discusses AIDS dementia. At weekly meetings, patients' referrals are triaged; a clinician then contacts the patient directly to set up an appointment, then assesses and a suggested treatment plan is developed and the clinician arranges appropriate follo…	H2M has assessed 1269 unique patients as of Sep 2011. High GP satisfaction and participating GP's have increased knowledge and understanding of patients' mental health problems			As it is a small team, leave is not covered and so gaps are harder to manage. Can be inundated by many referrals though the GPs work as an effective pre-triage agent.			With multiple disciplines, we have multiple approaches to the problems of a given patient; having similar weighting of each discipline has reduced any barriers created by differing opinions.									No
118	HIV +MH +SA	Stoff and Kalichman, 2004	Research issues in the multiple diagnoses of HIV/AIDS, mental illness and substance abuse	(No) To describe research issues in the multiple diagnoses of HIV/AIDS, mental illness and substance abuse with some models of integration	8 sites - client numbers not given; Setting: various - primary care including at University and urban medical centres		descriptive - within study sites RCTs and other designs	8 HIV Cost Study sites adopting one or both of: (1) co-location of mental health and substance abuse services with HIV/AIDS medical care; (2) interagency co-ordination of care	NA			where mental health and substance abuse services for HIV+ people limited at baseline, or new services being added, intervention resources utilized	Where existing services adequate at baseline - tested efficacy of various models for coordinating and/or integrating mental health, substance abuse, and medical care service systems.				intervention service record						consumer advisory board	No
119	HIV outreach testing + HCV outreach testing and counselling.	Stopka et al, 2004	HCV and HIV Counseling and Testing Integration in California: An Innovative Approach to Increase HIV Counseling and Testing Rates	(No) In California, injection drug users (IDUs) comprise the second leading risk group for human immunodeficiency virus (HIV) infection and the majority of hepatitis C virus (HCV) cases. Innovative disease screening and prevention activities are needed to improve disease surveillance and to guide appropriate public health responses. This study tested the hypothesis that offering HIV counseling an…	Outreach and testing sites. Five local health jurisdictions in California - outreach in parks; PH vans; clinics; adjacent to syringe exchange programmes, etc. 5 local health jurisdictions - 1645 reached during baseline; 1305 during intervention	Meso (Clinical integration)	pilot intervention -ecological (baseline forms comparison, no comparison between sites)	IDUs recruited by outreach. HCV and HIV C&T in private rooms on public health vans, in health clinics, and at other fixed sites. (HCV actively promoted during intervention phase, HIV C&T offered as an “add-on.”)	Among IDUs, HIV C&T rates were significantly higher when HIV and HCV C&T were offered together (27.1%, 354/1,305) than when HIV C&T services were offered alone (8.4%, 138/1,645) (p,0.05). HIV disclosure rates increased from 54.3% (75/138) when only HIV test results were disclosed to 71.8% (254/354) when HIV test results were disclosed concurrently with HCV test results (p,0.05). HCV prevalence am…			More time to administer when integrated. HCV dpecific service referrals and resources for client ident. As HCV pos. limited.challenging to obtain both HIV and HCV lab results in time for results disclosure session - on a few occasions local C&T staff members had to ask IDU clients to return for second disclosure session for HCV test results. HCV-specific service referrals and resources for client…	Time-efficient staffing schedules. Integrstion might have led to the higher discclosure rate. Rapid HIV testing.	Increased emotional stress on the test counsellors. Increase in pos. HCV test results - stress for staff. Staff scheduling and support insufficient.	Test counsellor support. A therapeutic counsellor for C&T staff for debrief weekly.			The HCV blood sample required was difficult to draw from clients, resulting in increased time per client. Sometimes challenging to receive both test results before clients returned, meaning need for an extra appointment. Not having rapid HIV and HCV tests.						No
120	HIV testing at labs and outreach sites + HCV testing and counselling and case management.	Stringari-Murray et al, 2003	A model for integrating hepatitis C services into an HIV/AIDS program.	This article reviews the development and progress of a county public health department program's integration of HIV/AIDS and HCV services and provides recommendations for other HIV/AIDS programs that might be considering integration of HIV/AIDS and HCV services.	1) lab and outreach sites 2) primary health care clinic ; 1) 880 clients at screening; - of which 186 positive; 2) 268 clients at specialty clinic	meso	descriptive	screening -same staff - receive additional training. Risk assessment questionnaire with option of being tested for both or just 1; linked to medical care	Majority of clients (no figure) choose to test confidentially for both HIV and HCV in the same session. referral for additional evaluations delayed entry into HCV treatment, some patients lost to follow-up. barriers - high comorbidity of mental health and/or substance use issues, demographic characteristics and medical complexity, and lack of case management services for HCV. Patients with stable…			The link between testing and the availability of a referral source for medical evaluation (not a barrier but something to take into account) of clients who test positive cannot be underestimated.	Linkages with mental health and substance abuse treatment resources is critical in that a significant proportion of patients requesting medical treatment in this program have a self-reported mood disorder, continue to drink alcohol, and/or use recreational substances.		All medical and nursing staff working in the Specialty Clinic received training in the evaluation and medical management of HCV through medical inservices with local hepatologists, attendance at HCV educational conferences, and consultation with tertiary care–level hepatologists. HCV RN role - patients better informed and able to make decisions at first medical visit. Clinician visits more effici…					high rate of uninsured or underinsured patients; provided only consultative services because of resource constraints	local foundation paid for initial staging labs. The development of community-based case management resources to assist patients in obtaining insurance and entering substance abuse treatment is strongly recommended. Without this support, many patients do not complete treatment evaluation.			No											high
121	HIV + MH	Sullivan et al, 2015	Experiences of women of color with a nurse patient navigation program for linkage and engagement in HIV care	(No) To qualitatively explore patients' experience working with a nurse guide in The Guide to Healing Program	North Carolina. ID clinic, UNC Chappel Hill. US. n = 21 women	Micro, Meso (Professional integration)	Qualitative	Guide to Health Program (G2H). An RN with MH training links and retains WOC PLHA in HIV care, provides navigation, education and autonomy support for up to 8 months. The nurse provides orientation to care and care coordination.	Reduction in fear, reduction in self-percieved stigma associated with HIV, adherence support, advice seeking from the nurse, nurse as source of clarity when they were confused by information from other providers, education on how to interact with doctors, importance of the nurse in helping access resources, nurse as psychosocial support	Behavioural outcome														No	Qualitative study - risk of bias low - 21 interviews with WOC, clear aims objectives and description of methods/analysis									Unclear		Low
122	HIV + SM	Sullivan et al, 2006.	A Trial of Integrated Buprenorphine/ Naloxone and HIV Clinical Care	(Yes) The purpose of the present pilot study was to determine the feasibility and efficacy of providing buprenorphine maintenance treatment, in conjunction with 2 levels of psychosocial support, to patients in an HIV clinical care setting.	HIV specialty clinics in urban, New Haven County, Connecticut, USA. 16 patients, 13 completing the pilot (3 lost of follow-up)	Micro-Service Integration	RCT	12-week pilot study and randomized to receive daily buprenorphine/naloxone treatment along with either brief physician management or physician management combined with nurse-administered drug counseling and adherence management. Study patients received their medications and underwent counseling and research assessments on site at the Nathan Smith Clinic. Buprenorphine was provided as buprenorphin…	The proportion of opioid-positive weekly urine test results decreased from 100% at baseline to 32% (month 1), 20% (month 2), and 16% (month 3). Only 4 patients reported any opioid use (in the prior 7 days) during the 12-week study. CD4 lymphocyte counts remained stable over the course of the study. The mean log10 HIV-1 RNA level (+/- standard deviation) declined significantly, from 3.66 +/-1.06 l…			DNAs, co-morbidities meant some people too unwell to continue/take part. Co-morbidities.			Tried to model routine clinical care by including a physician and nurse team; however, team included physicians with expertise in HIV infection and buprenorphine/ naloxone treatment and nurses experienced in the provision of buprenorphine/naloxone and psychosocial counseling. short period of initial training followed by continuing education and supervision regarding opioid dependence treatment				ref potential medication interactions between methadone and HAART but Limited research re buprenorphine and HAART: present study - no episodes of opioid withdrawal secondary to HAART, and no reports of HAART failure due to interactions with buprenorphine.					Yes					high	NA	unclear	low	low		High
123	HIV + SM	Surah et al, 2012 (Abstract)	Assessment of addiction staff attitudes 6 months post integration of HIV and addiction services	(No) To assess the changes in attitudes and perception of addiction clinic staff 6 months after the introduction of an in-reach HIV clinic was developed with addiction services, providing on site HIV medical care and provision of antiretrovirals	In-reach HIV clinic; n=30	Micro-Service Integration	Cross-sectional	Establishment of an in-reach HIV clinic with addiction services, onsite HIV medical care, and provision of antiretrovirals to cater to HIV patients with substance abuse problems and (possible) multiple comorbidities	Integration of HIV and addiction services has facilitated the provision of care to challenging patients with multiple comorbidities, and improved communications between services and specialties to provide holistic care to marginalised patient groups. Purpose of clinic: engagement with HIV services/antiretrovirals 19 (63%), provision of holistic care 1 (3%), education/research/training 5 (16%). Se…		Only 50% response rate to questionnaire; only measures AP of staff and not integration levels of programme/success of programme at achieving outcomes; Abstract only		Integration of HIV and addition services has facilitated the provision of care to challenging patients with multiple co-morbidities.											Yes	High	Unclear	Unclear	High
124	HIV + MH + SA	Surah et al, 2013	Health-related quality of life (HRQOL) and clinical outcomes of HIV-infected intravenous drug users post integration of HIV and addiction services	(Yes) To evaluate integrated care versus standard care offered in a psychiatric-led clinic	Ireland, UK. In-reach HIV clinic. n = 37 HIV infected injecting drug users.	Meso (Organization integration)	Intervention (non-randomized)	Not explicitly stated. Only mentions integrated care versus standard care for non-engaging HIV adults infected with IDU in a psychiatry-led addiction clinic.	Clinical outcomes have improved significantly in this group of non engaging IDUs with the introduction of this intervention. To date there has not been a significant change in HRQOL, anxiety/depression and substance misuse between cases and controls.															No
125	HIV + SM	Tato et al, 2000.	Drug Addiction and AIDS: social-health intervention in the home environment (1990-1998)	(No) Description of a public, multidisciplanary and integrated home care program	n=329; PADS centre in Barcelona	Macro Systems Integration	Descriptive	Integrating TB, HIV and drug depedency; social and family support services	Methadone assisted drug abuse cessation improves the accomplishment of other program activities; decrease in mortality during the period is related to new ART therapies															No
126	HIV care + HCV testing.	Taylor et al, 2005.	Acute Hepatitis C Virus in an HIV Clinic: A Screening Strategy, Risk Factors, and Perception of Risk	(Yes)In this pilot project, the primary objective was to develop, implement, and evaluate an acute HCV screening strategy based on risk alone, using routine HIV clinical care schedules and the least expensive blood tests, so that a scalable algorithm could be developed. A secondary objective was to explore risk behaviors, and perception and knowledge of risk, among at-risk patients engaged in HIV…	VIH-Clinic ; 58 enrolled (out of 194 screened) - 7 only attended baseline	Meso (Clinical integration)	Cohort (Pilot project)	colocation of HIV and HCV services	One newly diagnosed case of acute HCV over a screening period of 50 person–years. annual incidence of acute HCV in the study cohort was estimated to be 2.0% per year (95% CI 0.05% to 11.1%). Self-reported HCV risk and participation in several risk behaviors declined, including odds of participating in unprotected receptive or insertive anal intercourse and engaging in unprotected sex while high o…															No
127	HCV and HIV + substance misuse	Taylor et al., 2011	Buprenorphine for Human Immunodeficiency Virus/Hepatitis C Virus-coinfected Patients. Does it serve as a Bridge to Hepatitis C Virus Therapy?	(No) sought to examine whether buprenorphine was a facilitator of HCV therapy among coinfected patients and, if not, why coinfected patients who received buprenorphine did not initiate HCV therapy.	Rhode Island HIV Clinic (USA); 61 patients initiated buprenorphine. All had HCV antibody testing ( the statistical analysis was not performed because of the available sample size).	Micro-Service Integration	Descriptive: Retrospective chart review	It is not a pilot. It is a retrospective chart review. availability of buprenorphine on an ongoing basis, with buprenorphine education sessions led by a nurse. Patients may request to meet with the buprenorphine nurse and/or physicians. Furthermore, HIV physicians discuss buprenorphine with their patients during routine office visits and then refer them into buprenorphine care.	HIV-1 RNA levels (copies/mL): DAART group = 78,221 (19,818-261,438); standard care group = 38,117 (7576-111,336); adherence support group = 58,438 (29,341-190-539)															No
128	HIV + SM	Taylor et al., 2012	Delivering Care to Injection Drug Users Coinfected with HIV and Hepatitis C Virus	(No) To describe the potential benefits of a multidisciplinary model to treat addiction, HCV and HIV infection	Providence, Rhode Island, USA; Immunology Clinic at AIDS research centre; n=146	Micro-Service Integration	Descriptive	This pilot incorporates direct administration of peg-IFN; integrated care for HIV and HCV infection, addiction, and psychiatric problems; peer support; and intensive home-based case management.	· Prior exposure to combination ART: DAART group = 63%; standard care group = 76%; adherence support group = 75%			HCV education session incorporated because most patients such limited knowledge could not make informed decisions about further evaluation or treatment; treatment with peg-IFN and ribavirin delayed by eg patient reluctance to see a psychiatrist or take psychoactive medications, trouble finding an effective and tolerable antidepressant, poor compliance with appointments (psychosocial instability),…	Only requirements - patients able to reasonably adhere to medical appointments and be willing to undergo psychiatric evaluation and engage in a psychiatric care plan as part of treatment for HCV infection											No
129	HIV + MH + SA + Others	Tetrault et al, 2012	Brief versus extended counseling along with buprenorphine/ naloxone for HIV-infected opioid dependent patients	(No) To determine the optimal level of counseling that should be provided along with buprenorphine/naloxone pharmacotherapy integrated into HIV clinical settings	US. Nathan Smith Clinic, the HIV primary care clinic of Yale–New Haven Hospital. n = 47 (25 PM group; 22 PM+EMM group).	Meso	RCT	The clinic provides onsite psychiatric services, social work services, and hepatitis C treatment, but prior to this study, it did not provide onsite addiction treatment. All services associated with buprenorphine/ naloxone treatment were delivered within the Nathan Smith Clinic, including medication dispensing, counseling visits, and research assessments. Patients who received their HIV care at o…	Illicit drug use and treatment completion: There were no differences between the two groups with regard to percentage of opioid-negative urines, maximum duration of continuous opioid abstinence, percentage of cocaine negative urines, or study completion. No protective transfers occurred. Medication adherence: For both buprenorphine/naloxone and ARV medication adherence there were no differences b…	In addition, the findings of this multi-site study endorsed the critical nature of a non-physician provider, a “buprenorphine/naloxone coordinator”, who was described as the “face” and the “glue” of the program to patients, staff, and providers (Weiss, Netherland, et al., 2011). In our study, that person was a nurse, highlighting that this important role could be played by someone who already exi…	The only component that may affect clinic logistics would be added time and effort associated with EMM.		A nurse who acted as a “buprenorphine/naloxone coordinator”, and who became the “face” and the “glue” of the program to patients, staff, and providers. This role could be played by someone who already exists in an HIV clinic and therefore it would not necessarily require bringing in a specialty provider.		the findings of this multi-site study endorsed the critical nature of a non-physician provider, a “buprenorphine/naloxone coordinator”, who was de- scribed as the “face” and the “glue” of the program to patients, staff, and providers (Weiss, Netherland, et al., 2011). In our study, that person was a nurse, highlighting that this important role could be played by someone who already exists in an H…						For patients requiring these services or more intensive care, part A of the Ryan White HIV/AIDS Program provides additional funds for mental health services and substance abuse outpatient care			No					Unclear	High	Unclear	Unclear	Low
130	HIV + HPT + DM	Tiam et al, 2012 - abstract only	Family health days: an innovative approach to providing integrated health services for HIV and non-communicable diseases among adults and children in hard-to- reach areas of Lesotho	(No) Described Family Health Days (FHD) an innovative strategy to increase community access to integrated health services, with a particular focus on hard-to-reach areas where immunization coverage, HIV service uptake, and screening and treatment for chronic diseases are low	Sample: 8,396 adults tested for HIV Setting: Mobile service delivery points in rural setting, Lesotho (17th Oct to 25th Nov 2011)	Meso (professional integration)	Descriptive	Integrated health services (for HIV, CD4 testing, and BP, blood sugar screening) provided at mobile service delivery points in rural settings staffed by multi-disciplinary teams of doctors, nurses, community workers, nutritionists, AIDS officers and pharmacists (30-40 health professionals)	8,396 adults were tested for HIV (67.3% female; 32.6% male). 588 (7%) tested HIV-positive (6.7% female; 7.1% male). Among those tested positive, 68.5% (403) received CD4 testing and 36.6% were enrolled into HIV care at their nearest clinics. 324 ART defaulters were identified and linked back to care. 100% of patients (defaulters and newly enrolled) linked to care were enrolled at a facility. 4,45…	Offering integrated services within hard-to-reach communities can increase access to a variety of critical health services, including those for NCDs, and can link ART clients lost to follow-up back to facilities. This approach has potential for scale-up			Offering integrated services within hard-to-reach communities can increase access to a variety of critical health services, including those for non-communicable diseases, and can link ART clients lost to follow-up back to facilities. This approach will be scaled up throughout Lesotho as a strategy to reach all populations in the country.											No
131	HIV clinic+Primary care+general care	Tierney et al, 2011 (Abstract)	Building a community-based academic primary care and chronic disease management program in Western Kenya: Approach and Initial Results	(No) To discuss the approaches the Academic Model Providing Access to Healthcare (AMPATH) has taken, to tools it has developed, progress to date and future plans	subpopulation of 50,000 in Western Kenya; AMPATH clinics	Clinical - meso -Professional integration	Program description	Community health workers patients with HIV, TB, pregnancy and chronic conditions to AMPATH clinics through home counseling and testing; create elecrtonic health record for patient care, clinic management, protocol-based reminders and drug and visit adherence data; outreach program traces no-shows;	Screening has been successful but referral to clinic for treatment/monitoring has been challenging; success amongst pregnant women; HCT counselors outreach = 454,598 persons; 98% agreed to HCT interview; HIV and TB screening = 96%; clinic visits = 17% kept visits; clinic visits amongst pregnant women = >90% kept visits;	Demonstrates strength of outreach power for screening and highlights challenges with "next steps" after screening							Android phones linked to a sophisticated electronic health record							No
132	HIV + SM	Tran and Bruce, 2015	Linkage to care among methadone clients living with HIV in Dar es Salaam, Tanzania	(No) To understand factors associated with linkage to HIV care and explore how a methadone maintenance treatment clinic can serve as a platform for integrated HIV care and treatment	Methadone maintenance clinic at Muhimbili National Hospital, Tanzania; n=148	Micro-Service Integration	Retrospective cohort	Voluntary HIV testing and counseling on enrollment and routine follow-up; transportation of samples to central hospital lab; results reported from hospital to clinic; escorted in-person referrals to HIV clinical services at care and treatment centre; methadole clinic facilitated access to HIV therapy and provided daily codispensing of metahdone and ART; HIV screening, mobile counselling, testing,…	Increased probability of CD4 screening among patients from 30 to 60 to 90 days of intervention; successful identification of significant factors that are linked to CD4 screening among patients. 30 days 40% (32-48), 60 days 55% (47-63), 90 days 63% (55-71). Significant factors: receiving at least 85mg methadone (aHR 1.68 (1.03-2.74)), primary education or lower (aHR 1.62 (1.05-2.51)), self-reporte…	Probability of CD4 screening at 30, 60, and 90 days of intervention, Hazard ratios for variables' links to CD4 screening among methadone clients living with HIV in Dar es Salaam	First study on linkage to HIV care among methadone clients in Tanzania	No follow-up beyond 90 days of intervention													Yes			High	Unclear	High					Unclear
133	HIV + SM	Tran & Ohinmaa 2015	Preference of methadone maintenance patients for the integrative and decentralised service delivery models in Vietnam	(No) To measure the preference of patients enrolling in a MMT program for integrated and decentralized methadone maintenance clinics and examine related factors	3 MMT clinics in Hanoi, Vietnam; n=510	N/A: No integration	Cross-sectional	None implemented yet; study seeks to measure patient preference for integrated and decentralised MMT service delivery as part of feasibility evaluation	N/A															No
134	HIV + SM	Turner et al, 2005.	Barriers and Facilitators to Primary Care or Human Immunodeficiency Virus Clinics Providing Methadone or Buprenorphine	(No) Compared clinic directors’ willingness to provide methadone with willingness to prescribe buprenorphine and examine associations of clinic characteristics and attitudes with willingness to offer these treatments.	261 directors (of 427 eligible ie response rate, 61.1%) of primary care and/or HIV specialty clinics (41.4%) that serve Medicaid enrollees, New York State, USA	N/A: Unclear (co-located)	Cross-sectional	Provision of methadone or/and buprenorphine in HIV specialty clinics. Same staff giving treatment. 12.5% clinics would see patients receiving methadone at a separate time or location from other patients. 10% Clinics affiliated with methadone maintenance programs	(1) Overall, 32.6% of the clinics reported willingness to provide methadone treatment, while 59.8% reported willingness to prescribe buprenorphine (P.001). (2) Predictors of both outcomes included affiliation with a methadone program, storage of narcotics on site, a secure place to store narcotics, and HIV specialty care. Clinics with more clinic patients who abused narcotics were more willing to…	Clinics offering HIV specialty care (adjusted odds ratio [AOR], 2.16; 95% [CI], 1.18-3.95) or safe location to store narcotics (AOR, 2.99; 95% CI, 1.57-5.70) more willing to prescribe buprenorphine and to provide methadone compared with primary care clinics.	(1) 44.8% would demand greater reimbursement for the care of opioid dependence than other types of care, but 56.9% reported a high level of concern about the adequacy of reimbursement. (2) Many clinic directors a expressed concerns about adequacy of knowledge and resources and complexity of the patient population.Two thirds of respondents reported that poor access to mental health specialists was…	Many clinic directors a expressed concerns about adequacy of knowledge and resources and complexity of the patient population.Two thirds of respondents reported that poor access to mental health specialists was a problem in adopting this model of care.	Integrated with HIV specialist care. Clinics offering HIV specialty care (adjusted odds ratio [AOR], 2.16; 95% [CI], 1.18-3.95) or safe location to store narcotics (AOR, 2.99; 95% CI, 1.57-5.70) more willing to prescribe buprenorphine and to provide methadone. Immediate telephone access to an addiction expert was associated with willingness to provide buprenorphine (AOR, 2.08; 95% CI, 1.15-3.76).…	Director feared physicians’ lack of knowledge about methadone, lack of social workers or counselors on staff, inadequate access to psychia- trists or psychologists, complex problems of opioid-dependent persons.	Willingness positively associated with continuing medical education credits for training, but negatively associated with greater concern about medication abuse. Greater willingness to provide methadone was associated with a belief that methadone-treated patients should be seen along with other patients (AOR, 6.20; 95% CI, 1.78-21.64). HIV providers are likely to be accustomed to treating drug use…	Director feared burdensome paper work	Of the respondents, 48.2% had heard about buprenorphine, and they tended to be more willing to prescribe it. More than two thirds of respondents affirmed the importance of sharing management with an addiction expert or immediate telephone access to such an expert. Of the respondents, 61.4% endorsed the importance of CME credits for buprenorphine training. More than two thirds of clinic directors …	Only 25% of clinics had access to safe storage of medicines. Half of the respondents replied that methadone keeps patients dependent on narcotics and treatment is continued too long, these negative attitudes were not associated with willingness to provide methadone. barriers to buprenorphine treatment;Physicians must complete training and obtain a waiver; a cap on the number of patients who can b…		Director feared inadequate financial reimbursement and medicolegalrisks. 56.9% reported a high level of concern about	Slightly less than half of the clinic directors regarded greater payment as important. data supports offering incentives to providers to train to prescribe buprenorphine and ensuring that adequate support services are available for mainstream physicians who manage opioid-dependent persons.			No
135	HIV + DM + HPT	UNAIDS 2011 (Cambodia) - Case study in report	Chronic care of HIV and noncommunicable diseases	(No) Case Study within Report:	Cambodia; 9000 clients seen	Meso (clinical integration)	Brief program description	Piloted two chronic disease clinics for HIV, diabetes and hypertension; used a patient-centered case management approach, flow charts, generic drugs and routine cohort monitoring	Retention rates = 70 - 90%; Median CD4 count rose from 53 to 316 per mm3 at 24 mounths, median HbA1c of people with DM fell from 11.5% to 8.6%; 68% of people treated for HPT reached target BP within six months; no difficulties noted in terms of stigma			Summarised from Rabkin and El-Sadr 2011. Global Public Health, in table for eeach disease and by importance:/hardest. "Shared barriers and challenges":: 1. Shortages of health care workers, then Lack of adherence support, Inadequate infrastructure and equipment; Stigma and discrimination; 1 tick for all for: Demand-side barrier; Inequitable available; Inconsistant supply of drugs and diagnostics;…	In general: Integrated care. Decentralizing clinical and laboratory services and moving care to the community rather than requiring individuals to trave long distsances. Family-focused care. Rapid, simple and standardized testing. Using the public health approach to providing personal health services and implementing step by step standarised algorithms to faciliate the treatment of large no. of p…		Task shifting and task sharing needs tools and charts. Community health workers, peer educators, expert clients; community liaisons.		Peer educators; multidisciplinary meeetings; tools and charts.			the adequacy of reimbursement.			Individual and community empowerment, leadership and engagement. Solutions need to be country led, draw on local expertise and involve local stakeholders to succeed.	No
136	HIV + DM	UNAIDS 2011 (Ethiopia) - case study in report	Chronic care of HIV and noncommunicable diseases	(No) Case Study within Report: Pilot program in Ethiopia that adapted tools and approaches used in an HIV clinic to support DM services (references the Rabkin paper)	Ethiopia	Meso (clinical integration)	Brief program description	Adapting training materials, registers, appointment books, charts, flow sheets and job aids from the HIV clinic for use with people with DM in the general outpatient clinic; supportive strategies and training for health care workers providing DM care; peer educator training for adherence support and patient education; multidisciplinary team meetings	Quality of care provided to people with DM improved notably - including percentage of people receiving DM services (measuring BP, weight, examining eyes, feet and assessing adherence)															No
137	HIV + CVD + HPT	UNAIDS 2011 (Kenya) - case study in report	Chronic care of HIV and noncommunicable diseases	(No) Case Study within Report: Screening for HPT amongst HIV infected persons	Kenya	N/A	None	Screening; HIV negative n = 1079; HIV positive n = 4307	When people were screened for both HIV infection and NCD, HIV positive people had significantly higher rates of hypertension than those who were HIV negative.		Case Study described in 2 graphs and 2 sentences.													No
138	HIV + DM + HPT	UNAIDS 2011 (South Africa) - case study in report	Chronic care of HIV and noncommunicable diseases	(No) Case Study within Report: South Africa plans to test 15 million people for HIV, elevated BP and blood sugar level	South Africa	N/A	Plan description	Screening for HIV and elevated BP and blood sugar	N/A															No
139	HIV + MH + SA	Vergara-Rodriguez et al, 2012	HIV Substance Treatment and Recovery (H-Star) A Comprehensive Treatment Program for HIV Positive Persons with Dual Diagnosis	(Yes) To examine perceived stigma among HIV patients before and after participation in a mental health program co-located within two urban community-based HIV primary care settings	Southeastern US. Community-based primary care setting. n = 48 HIV patients.	Meso (professional and organizational integration)	Cohort (pre and post intervention)	As part of an HIV care expansion project, the H-STAR intervention was designed to treat substance use and psychiatric disorders for minority patients receiving co-located HIV medical care. All participants in H-STAR underwent substance abuse screening and evaluation, using DSM-IV-TR criteria. Substance use was measured on the Government Performance Reports Act (GPRA) form at baseline and 6 months…	Of 123 enrolled persons with both baseline and 6 month GPRAs, the prevalence of substance abuse/dependence disorders were as follows: Alcohol: 32 (24.2%); Opiate: 54 (43.9%); Cocaine: 47(38.2%); and Marijuana: 26(21.1%). Thirty (22.1%) completed IOP. At 6 month follow-up there was statistically significant reduced use of alcohol, heroin and cocaine. Of 136 enrolled participants, seventy-five (55.…															No											High
140	HIV + MH + SA	Weaver et al, 2009	Cost-effectiveness Analysis of Integrated Care for People with HIV, Chronic Mental Illness and Substance Abuse Disorders	(Yes) To evaluate the cost-effectiveness of integrated HIV primary care, mental health, and substance abuse services among triply diagnosed patients	US. Multisite. n = 431 triply diagnosed patients.	Meso (professional and organizational integration)	RCT (cost-effectiveness Assesment)	Although all sites sought to integrate care, there were differences in interventions across sites. At the CORE Center, multi-disciplinary medical care, MH, SA and case management teams collaborated on diagnosis, treatment planning, service delivery and coordination of care. At the University of Missouri-St. Louis, a multi-disciplinary team provided MH, SA and case management services and coordina…	During the 12 months of the trial, total average monthly cost of health services for the intervention group decreased from $3235 to $3052 and for the control group decreased from $3556 to $3271, but the decreases were not significant. For both groups, the percentage attributable to hospital care decreased significantly. There were no significant differences in annual cost of health services, SF-6…															Yes					Unclear	Unclear	Unclear	High	Low
141	HIV + SM	Weiss et al, 2011A	The BHIVES collaborative: organization and evaluation of a multisite demonstration of integrated buprenorphine/naloxone and HIV treatment	(No) Buprenorphine-HIV Evaluation and Support (BHIVES) Collaborative, is described here with specific attention to the evaluation, including its development, design, and implementation.	[Same as Cheever] 427 patients at 10 demonstration sites, across USA. Lead agency: academic medical centers (n = 7), community-based clinics (n = 2), and a public hospital.	Macro Systems Integration	Descriptive	BHIVES Collaborative members worked together to develop and implement a multisite evaluation; provided education and support to one another on a range of clinical, programmatic, and evaluation issues; and developed substudies reflecting specific interests of partners and broader concerns within the field. Demonstation sites offer integrated HIV medical care and bup/nx treatment for opioid depende…	(1) Patient-level data: In all, 1399 baseline and follow-up assessment interviews were available for analysis across the study period including 1095 for patients in bup/nx arm, 166 for methadone patients, and 138 for patients participating in other treatment. (2) Provider-level data: Surveys assessing bup/nx knowledge and attitudes among providers were developed and piloted through the collaborat…	The SPNS program encourages demonstration sites to design programs that best fit local conditions considering patient, staff, institutional, and community characteristics. The resultant heterogeneity in approaches yields useful information regarding implementation possibilities and challenges.														No
142	HIV + SM	Weiss et al, 2011B	Integration of buprenorphine/naloxone treatment into HIV clinical care: lessons from the BHIVES collaborative	(Yes) To address literature gaps through escription of practices used in the development and implementation of integrated BUP/NX treatment	Prinicpal Investigators implementing the BHIVES program; 9 BHIVES program sites across the US	Macro Systems Integration	Qualitative	BHIVES programs were required to provide BUP/NX treatment onsite in addition to their HIV care activities - each centre was allowed significant automony in staffing and design of their integrated program to facilitate longevity beyond the grant period	Integrated BUP/NX care was successfully introduced to BHIVES sites; all but 1 of the PI's were highly satisfied with integrated services; multiple prescribers were necessary for sufficient coverage; BUP/NX coordinator was essential; challenges - patient mental health issues, limited adoption among colleagues, incorporating new procedures into established practice. Acceptability - staff expressed …	Qualitative exploration of how different clinics designed and deployed an integration for BUP/NX and HIV/SA care		Multisubstance use and multiple psychosocial issues masked by opioid dependence;absence of readily available and effective treatments for cocaine and other stimulants. buy-in from other providers necessary but variable:some colleagues wary of addressing substance use;. Others willing to refer patients dependent on heroin, but not prescribed opioids. Barriers to influencing provider ambivalence to…	coordinators - given physicians' HIV and bup/nx caseloads, they would be unable to provide the level of supportive services that the bup/nx coordinators were offering and that was deemed necessary to patients, particularly at the start of bup/nx treatment. Education of drug treatment providers.	The model used least was one that assumed that all physicianswould provide bup/nx treatment for their own opioiddependent patients. Throughout the 5 years of the initiative, diffusion to ‘‘all’’ physicians proved elusive atmost sites, despite the fact that the majority of physicians who prescribed bup/nx found it much easier to use than anticipated. The relatively slow diffusion of bup/nx may be …	Regular training and support. Some involvement from psychiatry and/or addiction medicine seen as advantageous. For coordinators, experience with a substance using population considered essential; beyond that, most emphasized interpersonal, organizational, and intellectual skills rather than a specific profession or training: significant minority of respondents felt that a clinical background (nur…		education with the community-based drug treatment providers		ease of bup/nx, relative to other prescribed medications—despite concerns and trepidation at the beginning. Perceived medication effectiveness was also key to satisfaction.		services were provided regardless of insurance status and ability to pay.		Ease was likely facilitated by local mentoring relationships required as a condition of the grant	No
143	HIV + cervical cancer	Wigfall et al, 2011 (poster) or 2012	Pap testing among newly diagnosed women living with HIV/AIDS (WLWHA) in South Carolina (SC): routine screening and abnormal follow-up behaviors of HIV-positive female SC medicaid recipients 18-64 years between 2005-2009	(No) Evaluate the adherence to recommended cervical cancer screening guidelines for WLWHA.	1,183 HIV-positive females 18-64 years old who had an initial HIV-positive diagnosis, and were enrolled in the SC Medicaid database between January 1 2005 and December 31, 2009	Micro-clinical	RRR- cohort	Pap testing among newly diagnosed women living with HIV/AIDS (WLWHA)	18% (216 of 1,183) had a Pap test during the same year of their initial HIV-positive diagnosis. Over the 5-year period, 45% (532 of 1,183) did not have a Pap test. An abnormal Pap test diagnosis was found in 21% (250 of 1,183) of our sample. Of the 250 WLWHA who had an abnormal Pap test diagnosis between 2005-2009, 42% (105 of 250) had a follow-up Pap test within one year. Only 34% (36 of 105) of…			Failures across the cancer care continuum despite the increased prevalence, incidence, and persistence of hrHPV infection among WLWHA. These data are especially alarming given challenges with linking and retaining newly diagnosed WLWHA into HIV treatment care. Prevention and control efforts are needed to improve adherence to cervical cancer screening among this high risk group of WLWHA. These dat…												No											Unclear
144	HIV + MH + Others	Winiarski et al. 2005	Outcomes of an inner-city HIV mental health programme integrated with primary care and emphasizing cultural responsiveness	(Yes) To evaluate the effectiveness of a HIV mental health program integrated with primary care that emphasized cultural responsiveness	Inner-city of South Bronx, US. Health clinic. n = 147 HIV patients. (100 in treatment group, 47 in control group)	Meso (professional and organizational integration)	Intervention study (non-randomized)	Project team consists of a psychiatrist, 1 or more social workers providing psychopharmacology and psychotherapy. MH services provided on-site at the medical clinic. MH, medical and other providers met monthly in formal conferences to discuss cases of HIV patients, while all clinic social service staff including project staff met weekly. MH providers' notes were written in the medical charts to b…	Treatment subjects had an average of 8.34 encounters (SD=9.69) utilized over an average of 36.23 weeks (SD=31.87). Consumers of project services used MH care at a higher rate than did comparison subjects. Utilization was linked to reduction in reported MH problems, HIV-related physical symptoms, use of alcohol and powdered cocaine, as well as improvement in social functioning.															Yes					Unclear	n/a	n/a	Unclear	Low
145	HIV + MH + SA	Wolfe et al., 2003	Screening for Substance Use, Sexual Practices, Mental Illness, and Domestic Violence in HIV Primary Care	(No) To assess the amount of screening for MH issues, substance abuse, sexual practices and domestic violence performed by primary care practitioners on HIV patients during their initial visit	New York, US. Center for Comprehensive Care at the St. Luke's-Roosevelt Hospital Center. n = 337 medical chart notes.	Micro	Cross-sectional	Doctors perform screening for MH issues, SA, sexual practices and domestic violence during initial primary care visits.	Results indicated that substance use screening was documented more frequently and comprehensively than the other categories, with a total of 77.2% of cases having at least minmal documentation. Sexual practices were documented less frequently (64.4% total). MentalHealth questions were documented in only 39.4% of cases. Finally, just 3% of cases indicated queries about domestic violence. Except fo…						To sensitize and train medical staff to identify patients experiencing mental health problems and doemstiv violence, mental health.									No
146	HIV + MH + SA + Others	Wood and Austin, 2009	Building Bridges in Bridgeport for HIV-Positive Substance Abusers	(No) To describe the treatment integration needs of HIV-positive substance abusers and how one empirically selected social service program that uses a community-based approach to care	Connecticut, US. Family Services of Woodfield, a community-based multiservice organization that hosts an HIV=AIDS intensive case management and coordination unit. n = N/A.	Meso (Organization integration)	Descriptive (program description)	Co-location of services and coordination with other agencies and professionals. Integration through a twice-monthly case manaement collaborative meetings with ther community providers. These meetings include training, case conferencing, and problem solving. In addition, FSW hosts a twice-monthly case conference where a single case is presented, and all participating providers attend including phy…	Attempted to provide full continuum of care on-site but it was not cost effective because ppl needed a more comprehensive set of health care services (access at other locations), so they built a collaborative network with other organizations	Services are integrated within FSW but integration also occurs with other agencies - micro level they do single case conferecing with all participating providers involved with the client - but this wasn't evaluated or described in detail			buddy system. Case management program functions as a drop in centre. Housing support. Twice monthly collaborative case management meetings. Realistic treatment plans, encourage clients to voice concerns; home visits and follow up telephone calls and letters; strategic placement in the community increases visibility and ability to find people otherwise lots to care. Continuum of services.		AIDS training for every employee to overcome stigma. All case managers trained in harm reduction. Bilingual case managers, staff representative of target pop. Translation available. SA advocate plays a major role - assesses substance abuse and readiness for treatment, refs and connects clients to detox services, councselling and treatment and closely follows all SA clients. Motivational enhanceme…						Diversity of sources, : policy of not accepting more than 10% of revenues from any one source to maintain autonomy - allows extension of services to uninsured individuals (contracts with 75 corporations; 35% public and private grant funding, 55% from fees etc)		Community collaboration/ linkage to increase access to care and service integration. Empowerment of user, to make a contribution to the community. Collaborative network with other organisations to ensure access to full range of services (rather than services on site). Twice monthly case management meetings with other community providers, Also case conferencing on individual cases. Consumer Counci…	No
147	HIV + MH + SA + Others	Wood, 2008	Health Care Services for HIV-Positive Substance abusers in a rural setting: an innovative program Abusers in a Rural Setting: An Innovative Program	(No) To discuss barriers to care for rural HIV-positive substance abusers, and challenges for rural health care providers. To present a case study of Health Services Center (a freestanding, private, non-profit clinic) that uses a model program that has made significant gains in working with HIV-positive substance abusers in rural northeastern Alabama.	Alabama, US. Health Services Center primary care clinic. n = N/A. HSC served 247 PLHIV in 2002.	Meso - organizational	Descriptive (program description)	Health Services Center provides on-site primary medical care, mental health and support services, community outreach, case management, and substance abuse assessment and treatment. They use a mobile van for home visits for medical care or mental health services, and they conduct community outreach for client follow-up or to locate clients who are lost to care. HSC has their own medication dispens…	nil	If colocated care , is more difficuolt for the public to identify users, less risk of stigma Harm Reduction is the basic tenet of HSC’s program. Staff believe the worker/client relationship is central to their mission, and they attempt to use this relationship to shift the client in a new, hopefully better, position or set of behaviors. HSC does not refuse to treat a person who is using substance…		transportation, substandard housing. Stigma is a barrier to care for both substance abusers and PLWAH, effort for awareness and education.	outreach, palliative care house. mobility	Drug specialist in a rural area is a challange	Clinic culture, staff attitudes and beleifs and leadership have been indetified as three important factors that are critical in implemeting integrated health care services. MD and substance abuse coordinator work closely to identify and support individuals having difficulty with substance abuse, not responding to medication - MD lab tests and refers to SA social worker. leadership and staff commi…		Medication was provided for free	Rising prescription medication use (esp Oxycontin)					Health care organizations, beginning with the leadership, recognise that substance abuse is a significant problem in rural areas: that is the primary factor in the increasing rates of HIV; and that it impedes adherence to highly active anti-retroviral theraphy.	No
148	HIV + MH + SA	Woods et al, 1998	Boston HAPPENS Program	(No) To describe the Boston HAPPENS Program which provides a range of services to connect HIV positive, at-risk and homeless youth with adolescent-specific HIV counselling and testing, primary care and HIV services	Boston, US. n = 46 HIV positive youth.	Meso (Professional integration and organizational integration)	Descriptive (program description)	Program provides - culturally sensitive, youth-oriented outrach, enhanced access and care coordination, nurse care management, peer support and education, mental health direct services and supervision and support of network providers and connection to substance abuse services; integrated care and communication among providers in the metropolitan Boston area through network agencies	Increase in youth using care, originally 18 HIV positive youth using episodic care, now 46 HIV positive youth receiving coordinated services; youth who accessed outreach site were 10 times as likely to connect to medical care	Describes a Network Structual Evaluation involving many agencies, and a Health Services Evaluation		Barriers to expanding care included lack of funding, transportation, and youth unawareness about services. The outpatient services for HIV-positive youth were available, but most long-term substance abuse treatment options were relatively scarce.	Service delivery in multiple sites close to users, developmentally appropriate. On site integration of multiple services (e.g. mental health into patient visits). The program provides the infrastructure for a service-linked network of care. Continuum of care from street outreach to multidisciplinary primary and specialty care that crosses institutional barriers. Facilities collaborate in clusters…		Multidisciplinary care teams (including expertise in HIV care, substance abuse, infectious diseases, and mental health) are available at several sites. Education, prevention, and life management skills are emphasized at each clinic visit. Nurse case management has been a central element for the coordination of care of adolescents who are HIV positive. The staff has provided 406 training sessions …	limitation of this type of program evaluation is the fact that these community-based data contain missing information. Each agency collects data relevant to their program services, and data collection may be inconsistent across sites. Underreporting from some network agencies	A process for interagency voluntary release of clinical information has been developed. The clinical coordinator helps sites develop care plans, clinical intake summaries and flowsheets, and clinical shadow files to complement institutional record systems. Program staff facilitate data collection to track the services used. Appointment-tracking form on patient adherence with appointments, reasons…				HAPPENS funding from Special Projects of National Significance (SPNS) Program, HIV/AIDS Bureau. Range of other sources - Most staff within agencies financially supported by their own programs and service revenues. Funding for HIV tests through Massachusetts Department of Public Health. coordinators help youth to access MassHealth and private insurance to pay for billable care visits.ETC		Youth council; core agencies meet 4x yearly. History of interagency cooperation around youth services incl HIV, a range of initiatives. The planning committee and advisory board have emphasized the importance of coordination of medical, mental health, and support services for youth. Youth have been involved in the design and provision of care in the program. The outreach and services coordinator …	No
149	HIV + SM + MH + HCV	Woolhouse, 2011	At-risk and living with hepatitis C virus, HIV, addiction, and mental illness: Stories from a peer model program in Toronto	(No) Descriptive project exploring the experiences of clients in regards to group participation, impact of illness, treatment and determinants of health	Sample: 20 semi-structured open ended in-depth interviews of persons with HCV or HIV/HCV co-infection; Setting: Toronto	Micro	Qualitative - "phenomenology…interpretative analysis"	Program provides education, social services, nursing, medical and psychiatric care to people living with HCV or HCV/HIV co-infection	Broad themes - group as agent of transition and change; group provided opportunities for support, socialization, normalization, confidence building through peer model; factors that impact ability to cope - lack of social determinants of health, challenging experiences with medical and social services; stigma associated with their illness and impact on QOL; process of "getting ready" for treatment…			lack of social determinants of health (unclear but presumably housing etc); challenging experiences with medical and social services. Stigma.												No
150	HIV + MH	Wright et al, 1995	Specifying the integration of MH and primary health care services for persons with HIV/AIDS: The Indiana integration of care project	(No) To describe a research-services demonstration program, the Indiana Integration of Care Project (IICP) which aims to enhance integration of MH centers with the primary healthcare sector for PLHIV/AIDS in Indiana	Indiana, US. PHC providers (clinics, hospitals, AIDS agencies etc.) n = 19 health centres (82 replied out of 113 questionnaires sent out)	Meso, Macro (Professional, Organizational, Normative integration)	Cross-sectional	MH centres integrated in the HIV care systems through staff training of skills, contracts with psychiatric units, and detoxification clinics for more comprehensive care. 1st phase: target attitudes (ideological) and techniques (technological) for dealing with HIV-infected clients - on-site in-service training and education programs, a free telephone consultation line, state-wide HIV/AIDS conferen…	MH center system more cohesive with regard to general MH issues than with regard to HIV/AIDS. Communication between MH centers about HIV patients was infrequent and concentrated in areas where more cases were located. Cohesive sub-groups of centers in high prevalence areas. Centres more often exchange information rather than referrals and client exchanges (more exchanges in urban areas). Ties to …				Proliferation of comm based AIDS organisations providing mental health: competition and collaboration. Being member of cohesive network and being close to coordination site is important in achieving collaborative links. Building bridges depends on developing stronger ties with MH centres and etablishing solid relationships with care coordination system	Staff training: attitudes as well as technical skills for dealing with HIV infected clients.							Indiana dept of health designated mental health services to be reimbursable to improve access for those with HIV & uninsured		Indiana department of health initiated mental health reform designated HIV infected people as vulnerable 'special population'. in previous efforts to integrate service systems, planners have mphasised centralized authority to direct member organisations - this intervention seeks to establish whether system integration can be enhanced in absence of centralised authority (follow up survey planned 1…	No
151	HIV + CVD	Yonga, 2011	Worst of two worlds: Turning threats into opportunities	(No) 1) integrating the management of communicable diseases with non-communicable diseases; 2) explore common risk factors for non-communicable diseases among urban children, adolescents and work places, and to plan intervention.	Sample: not stated; Settings: 1) five level 4 and 5 hospitals 2) not stated	Micro	Descriptive (abstract only)	1) integrating the management of communicable diseases with non-communicable diseases; 2) explore common risk factors for non-communicable diseases among urban children, adolescents and work places, and to plan intervention..	Interim results confirm the complexity of the epidemiological transition of disease and the need for innovative healthcare reform, both in the preventive and curative services. possible opportunities for integration of care at an individual and population level.															No
152	HIV + HCV	Yozniak et al, 2011	A Novel Approach for a New Era: Successful Integration of Multidisciplinary, Hepatitis C Care within an Established HIV Primary Care Practice (poster)	(No) To describe integration of HCV monoinfection services into an existing multidisciplinary HIV clinical practice	Sample: 61 patients; Settings: HIV clinic users, white 43% hispanic 41% black 11% etc	meso	Descriptive	internist-led HCV treatment program integrated into existing HIV practice with successful chronic care model, akin to a patient-centered medical home. multidisciplinary team trained in complex medical and psychosocial management of patients with HIV and its multiple comorbidities, including HCV coinfection. Principle staff of the new HCV program included general internists with experience in vira…	Integration of HCV monoinfection services into an existing multidisciplinary HIV clinical practice resulted in high rates of therapy completion and SVR in a diverse patient population. 76 patients initiated Peg/RBV. None were coinfected with HIV. Discontinuation (18, 29%). SVR was achieved in 35 patients (57%) overall.				Focusing efforts on education, adherence support, health stabilization and patient preparedness for treatment allowed Peg/RBV to be provided to a broader population.		Providers with experience in the care of HIV and its many medical and psychosocial comorbidities are well poised to manage the diverse and complex needs of patients living with HCV Multidisciplinary team: : general internists with experience in viral hepatitis management, a licensed clinical social worker (LCSW), registered-nurse/case manager (RN), dietician, and clinical support staff (MAs, LPN).								Dissemination of experience: the team developed a new “Hepatitis Care Center,” focused on the treatment of HCV monoinfected patients within the region.	No
153	HIV + MH + SA	Zaller et al, 2007	A model of integrated primary care for HIVpositive patients with underlying substance use and mental illness	(No) To describe Project Vista. Includes comparison of the demographics and several process indicators between the individuals enroled in Project Vista and in the regular clinic setting.	Rhode Island, US. Inner city HIV primary care clinic, Miriam Hospital. n = 116 HIV patients enrolled in Project Vista.	Micro, Meso (Organization integration)	Descriptive (program description)	Model integrates substance-use and mental health assessment and referral to care, as well as social service support through case management, as part of patients’ primary HIV care. Participants work with project staff to create individual treatment and case management plans which may include assessment of substance-use and mental health treatment needs, referral to treatment, assistance with suppo…	nil	Data collected include demographics, medical and behavioural information on all Immunology Center patients, including those enroled in Project Vista. Information on treatment referrals was entered into the Project Vista database, which tracks all services and referrals of project participants. Increased acces to HCV		37.9% of Project Vista participants reported that they were homeless. Although subsidized housing is available in Rhode Island to individuals with HIV, rigorous substanceuse policies generally exclude many Project Vista participants who are actively using illicit drugs from being eligible for such housing. In addition, many project participants have history of incarceration and are re-incarcerate…	Through Project Vista, we have learned that HIVinfected individuals with numerous co-morbidities, such as addiction, mental illness and viral hepatitis infection, can be engaged in ancillary medical and social services. We have also learned that in order to address HIV related medical outcomes among triply diagnosed individuals, comprehensive care must											No
